# Supplementary material for: Genetic and Environmentally Induced Scalation Variation in Bisexual and Parthenogenetic Lizards
Source: Biology (Basel). 2026 Jun 3;15(11):882. doi: 10.3390/biology15110882 (PMC13255693; doi:10.3390/biology15110882)
Supplement: Supplementary file 1 [file biology-15-00882-s001.zip]

Archive with 2 entries (2 files):
- Table S1_LV.xlsx
- Table S2_EK.xlsx
