# Supplementary material for: Genetic and Environmentally Induced Scalation Variation in Bisexual and Parthenogenetic Lizards
Source: Biology (Basel). 2026 Jun 3;15(11):882. doi: 10.3390/biology15110882 (PMC13255693; doi:10.3390/biology15110882)
Supplement: Supplementary file 1 [file biology-15-00882-s001.zip › Table S1_LV.xlsx]

## Sheet: All_specimens
Metapopulation	MetapopulationNo	Location	N	E	Elevation	species	sample	SC-CT	Ulb	CT-UL6	TM-UT	TM-UL7	CT-PPO3	CT-UT	SC-AN	FP	CT-SHAPE	CT-ORIENT	TM-SHAPE	PCT	PO2-PPO3	UL3	CPA-SHAPE	PRF	IPT	IP	BIO10	BIO12
Khrami Gorge	1	Dmanisi	41.3471	44.1482	1389	DD	A89-dd1(T)_01_0	0.583333	0.5	0.5	0	0.428571	0.6	0.25	0.5	0.285714	2	3	1	2	3	1	1	2	2	0	16.1633	692
Khrami Gorge	1	Dmanisi	41.3471	44.1482	1389	DD	A89-dd2(T)_01_0	0.416667	0.5	0.666667	0.5	0.714286	0.8	0.25	0.333333	0.571429	2	3	1	2	1	1	4	2	1	0	16.1633	692
Khrami Gorge	1	Dmanisi	41.3471	44.1482	1389	DD	A89-dd3(T)_01_0	0.583333	1	0.666667	0.5	0.714286	0.6	0.25	0.5	0.571429	2	2	2	2	1	2	3	1	2	1	16.1633	692
Khrami Gorge	1	Dmanisi	41.3471	44.1482	1389	DD	A89-dd4(T)_01_0	0.5	0.5	0.333333	0	0.571429	0.6	0.25	0.5	0.428571	2	3	2	2	3	1	1	3	1	1	16.1633	692
Khrami Gorge	1	Dmanisi	41.3471	44.1482	1389	DD	A89-dd5(T)_01_0	0.416667	0.5	0.5	0.25	0.571429	0.6	0.25	0.333333	0.285714	1	0	2	2	3	1	1	1	3	3	16.1633	692
Khrami Gorge	1	Dmanisi	41.3471	44.1482	1389	DD	A89-dd6(T)_01_0	0.5	0.5	0.5	0.25	0.571429	0.8	0.25	0.5	0.285714	2	3	1	2	1	1	0	3	1	0	16.1633	692
Khrami Gorge	1	Dmanisi	41.3471	44.1482	1389	DD	A89-dd7(T)_01_0	0.416667	1	0.666667	0.25	0.714286	0.6	0.25	0.5	0.285714	3	3	1	2	3	2	3	2	2	2	16.1633	692
Khrami Gorge	1	Dmanisi	41.3471	44.1482	1389	DD	A89-dd8(T)_01_0	0.333333	1	0.5	0.5	0.428571	0.4	0.25	0.5	0.285714	3	3	2	2	1	2	0	3	3	1	16.1633	692
Khrami Gorge	1	Dmanisi	41.3471	44.1482	1389	DD	A89-dd9(T)_01_0	0.5	0.5	0.5	0.25	0.571429	0.6	0.25	0.333333	0.428571	3	3	1	2	1	1	2	3	1	4	16.1633	692
Khrami Gorge	1	Karabulag_khram	41.3912	44.1001	1398	DD	A117-dd1(T)_25_	0.25	0.5	0.166667	0.25	0.571429	0	0	0.833333	0.428571	3	2	1	1	2	1	2	2	1	4	16.2073	694
Khrami Gorge	1	Karabulag_khram	41.4644	44.2135	1211	DD	A119-dd1(T)_25_	0.666667	0.5	0.5	0.25	0.571429	0.6	0	0.666667	0.571429	1	0	1	2	2	1	2	1	1	0	17.9647	625
Khrami Gorge	1	Alekseevka-Khra	41.5317	44.2841	1423	DD	A70-dd1(P)_29_0	0.75	0.5	0.333333	0.25	0.571429	0.6	0.5	0.666667	0.571429	2	3	1	1	2	1	1	1	2	0	17.322	665
Khrami Gorge	1	Alekseevka-Khra	41.5317	44.2841	1423	DD	A70-dd2(P)_29_0	0.75	0.5	0.166667	0.25	0.428571	0.4	0.25	0.5	0.285714	5	2	1	1	3	1	1	2	3	2	17.322	665
Khrami Gorge	1	Alekseevka-Khra	41.5317	44.2841	1423	DD	A70-dd3(P)_29_0	0.5	0.5	0.5	0.25	0.285714	0.6	0.25	0.666667	0.285714	4	2	1	2	3	1	1	1	2	0	17.322	665
Khrami Gorge	1	Alekseevka-Khra	41.5317	44.2841	1423	DD	A70-dd4(P)_29_0	0.5	0.5	0.5	0.25	0.571429	0.6	0.5	0.5	0.142857	2	2	1	2	3	1	1	2	1	4	17.322	665
Khrami Gorge	1	Alekseevka-Khra	41.5317	44.2841	1423	DD	A70-dd5(P)_29_0	0.583333	0.5	0.5	0.25	0.571429	0.6	0.5	0.5	0.285714	4	3	1	1	1	1	1	1	2	4	17.322	665
Khrami Gorge	1	Alekseevka-Khra	41.5317	44.2841	1423	DD	A70-dd6(P)_29_0	0.583333	0.5	0.5	0.25	0.428571	0.6	0.5	0.5	0.285714	4	3	1	2	2	1	3	2	2	4	17.322	665
Khrami Gorge	1	Alekseevka-Khra	41.5418	44.2771	1407	DD	A71-dd1(P)_29_0	0.583333	0.5	0.5	0.25	0.428571	0.8	0.5	0.5	0.428571	2	2	2	1	3	2	1	1	3	2	16.104	733
Khrami Gorge	1	Alekseevka-Khra	41.5418	44.2771	1407	DD	A71-dd2(P)_29_0	0.5	0.5	0.333333	0.25	0.571429	0.6	0.25	0.5	0.571429	4	3	1	2	3	1	3	2	1	4	16.104	733
Khrami Gorge	1	Alekseevka-Khra	41.5418	44.2771	1407	DD	A71-dd3(P)_29_0	0.5	0.5	0.333333	0	0.428571	0.8	0.25	0.166667	0.571429	2	3	1	2	3	1	3	1	2	1	16.104	733
Khrami Gorge	1	Alekseevka-Khra	41.5418	44.2771	1407	DD	A71-dd4(P)_29_0	0.5	0.5	0.5	0.25	0.571429	0.8	0.5	0.5	0.285714	2	2	1	1	1	1	2	1	1	4	16.104	733
Khrami Gorge	1	Alekseevka-Khra	41.5418	44.2771	1407	DD	A71-dd5(P)_29_0	0.666667	0.5	0.5	0.25	0.571429	0.6	0.5	0.5	0.428571	2	2	1	1	3	1	2	3	1	4	16.104	733
Khrami Gorge	1	Alekseevka-Khra	41.5526	44.2685	1323	DD	A72-dd1(P)_29_0	0.5	0.5	0.333333	0.25	0.571429	0.8	0.5	0.5	0.285714	1	0	1	1	3	1	4	1	1	4	16.104	733
Khrami Gorge	1	Alekseevka-Khra	41.5526	44.2685	1323	DD	A72-dd2(P)_29_0	0.666667	0.5	0.333333	1	0.142857	0.6	0.5	0.5	0.428571	2	2	1	1	2	1	0	2	1	0	16.104	733
Khrami Gorge	1	Alekseevka-Khra	41.5526	44.2685	1323	DD	A72-dd3(P)_29_0	0.666667	0.5	0.5	0.25	0.714286	0.6	0.5	0.5	0.428571	4	2	1	2	2	1	1	1	1	2	16.104	733
Khrami Gorge	1	Alekseevka-Khra	41.5526	44.2685	1323	DD	A72-dd4(P)_29_0	0.5	0.5	0.5	0.75	0.714286	0.6	0.5	0.5	0.285714	4	3	1	2	1	1	1	1	3	2	16.104	733
Khrami Gorge	1	Alekseevka-Khra	41.5526	44.2685	1323	DD	A72-dd5(P)_29_0	0.333333	0.5	0.5	0.25	0.714286	0.8	0.5	0.5	0.428571	5	2	1	2	2	2	3	1	1	2	16.104	733
Khrami Gorge	1	Alekseevka-Khra	41.5618	44.2711	1252	DD	A73-dd1(P)_29_0	0.5	0.5	0.5	0.25	0.285714	0.6	0.5	0.666667	0.142857	1	1	2	2	1	2	3	1	2	0	16.104	733
Khrami Gorge	1	Alekseevka-Khra	41.5602	44.2588	1185	DD	A74-dd1(P)_29_0	0.583333	0.5	0.5	0.25	0.428571	0.8	0.5	0.5	0.428571	4	3	1	1	3	1	1	1	2	4	16.104	733
Khrami Gorge	1	Alekseevka-Khra	41.5602	44.2588	1185	DD	A74-dd2(P)_29_0	0.583333	0.5	0.5	0.25	0.428571	0.8	0.5	0.5	0.285714	2	3	2	2	1	1	1	1	2	2	16.104	733
Khrami Gorge	1	Alekseevka-Khra	41.5602	44.2588	1185	DD	A74-dd3(P)_29_0	0	0.5	0.166667	0	0.571429	0.2	0.5	0.5	0.285714	4	3	1	2	1	1	4	1	2	4	16.104	733
Khrami Gorge	1	Alekseevka-Khra	41.5602	44.2588	1185	DD	A74-dd4(P)_29_0	0.5	0.5	0.5	0.25	0.571429	0.6	0.5	0.5	0.285714	2	2	1	2	1	1	1	1	2	3	16.104	733
Khrami Gorge	1	Alekseevka-Khra	41.5602	44.2588	1185	DD	A74-dd5(P)_29_0	0.333333	0.5	0.5	0.25	0.571429	0.8	0.5	0.5	0.142857	4	2	1	1	1	1	4	2	3	4	16.104	733
Khrami Gorge	1	Khtamis xeoba	41.5594	44.2543	1003	DD	A76-dd1(T)_29_0	0.666667	0.5	0.333333	0	0.571429	0.6	0.5	0.5	0.285714	2	2	2	2	3	1	1	1	2	4	16.104	733
Khrami Gorge	1	Khtamis xeoba	41.5594	44.2543	1003	DD	A76-dd2(T)_29_0	0.666667	0.5	0.333333	0	0.571429	0.6	0.5	0.666667	0.428571	1	0	2	2	3	1	3	1	2	0	16.104	733
Khrami Gorge	1	Khtamis xeoba	41.5594	44.2543	1003	DD	A76-dd3(T)_29_0	0.75	0.5	0.5	0	0.428571	0.6	0.25	0.5	0.285714	4	2	1	2	3	1	3	1	2	2	16.104	733
Khrami Gorge	1	Khtamis xeoba	41.5594	44.2543	1003	DD	A76-dd4(T)_29_0	0.416667	0.5	0.5	0.25	0.571429	0.6	0.5	0.5	0.285714	4	1	2	1	3	1	4	1	2	1	16.104	733
Khrami Gorge	1	Khtamis xeoba	41.5594	44.2543	1003	DD	A76-dd5(T)_29_0	0.666667	0.5	0.333333	0	0.428571	0.6	0.5	0.5	0.285714	4	1	1	2	1	1	4	1	2	2	16.104	733
Khrami Gorge	1	Khtamis xeoba	41.5594	44.2543	1003	DD	A76-dd6(T)_29_0	0.583333	0.5	0.333333	0	0.428571	0.6	0.25	0.5	0.285714	2	3	1	2	2	1	0	1	1	4	16.104	733
Khrami Gorge	1	Khtamis xeoba	41.5594	44.2543	1003	DD	A76-dd7(T)_29_0	0.583333	0.5	0.5	0.25	0.428571	0.6	0.5	0.333333	0.428571	4	2	1	2	1	1	2	1	1	4	16.104	733
Khrami Gorge	1	Khtamis xeoba	41.5594	44.2543	1003	DD	A76-dd8(T)_29_0	0.5	0.5	0.5	0.25	0.428571	0.6	0.5	0.5	0.285714	4	3	1	1	3	1	2	2	3	2	16.104	733
Khrami Gorge	1	Khtamis xeoba	41.545	44.252	939	DD	A77-dd1(T)_29_0	0.416667	0.5	0.5	0	0.571429	0.8	0.5	0.5	0.285714	4	3	1	1	2	1	4	1	2	2	16.104	733
Khrami Gorge	1	Khtamis xeoba	41.545	44.252	939	DD	A77-dd2(T)_29_0	0.416667	0.5	0.5	0.25	0.571429	0.6	0.5	0.5	0.571429	4	3	2	2	1	1	4	1	3	2	16.104	733
Khrami Gorge	1	Khtamis xeoba	41.5532	44.2162	936	DD	A79-dd1(T)_29_0	0.583333	0.5	0.333333	0	0.428571	0.6	0.25	0.5	0.714286	2	2	1	2	3	1	1	1	2	4	17.056	675
Khrami Gorge	1	Khtamis xeoba	41.5532	44.2162	936	DD	A79-dd2(T)_29_0	0.666667	0.5	0.333333	0.25	0.428571	0.6	0.5	0.5	0.428571	2	2	2	2	3	1	1	1	2	0	17.056	675
Khrami Gorge	1	Khtamis xeoba	41.553	44.1974	954	DD	A80-dd1(T)_29_0	0.5	0.5	0.333333	0	0.285714	0.6	0.25	0.666667	0.571429	1	0	2	1	3	1	3	2	2	4	16.204	713
Khrami Gorge	1	Khtamis xeoba	41.553	44.1974	954	DD	A80-dd2(T)_29_0	0.666667	0.5	0.333333	0	0.428571	0.4	0.25	0.833333	0.285714	3	2	2	1	2	1	1	1	3	0	16.204	713
Khrami Gorge	1	Khtamis xeoba	41.553	44.1974	954	DD	A80-dd3(T)_29_0	0.583333	0.5	0.333333	0.25	0.428571	0.6	0.5	0.666667	0.571429	4	2	1	2	3	1	1	1	3	2	16.204	713
Khrami Gorge	1	Khtamis xeoba	41.5537	44.1769	984	DD	A81-dd1(T)_29_0	0.416667	0.5	0.5	0	0.428571	0.8	0.25	0.5	0.428571	2	3	1	1	3	1	2	2	2	2	16.204	713
Khrami Gorge	1	Khtamis xeoba	41.5537	44.1769	984	DD	A81-dd2(T)_29_0	0.75	0.5	0.5	0.25	0.428571	0.4	0.25	0.5	0.428571	2	2	1	2	2	1	2	1	3	2	16.204	713
Khrami Gorge	1	Khtamis xeoba	41.5537	44.1769	984	DD	A81-dd3(T)_29_0	0.5	0.5	0.5	0	0.571429	0.6	0.25	0.5	0.428571	4	3	1	2	1	1	1	1	3	1	16.204	713
Khrami Gorge	1	Khtamis xeoba	41.5457	44.1601	1006	DD	A82-dd1(T)_29_0	0.5	0.5	0.333333	0.25	0.428571	0.6	0.25	0.333333	0.285714	2	3	2	2	3	1	2	1	1	2	15.8873	721
Khrami Gorge	1	Khtamis xeoba	41.5457	44.1601	1006	DD	A82-dd2(T)_29_0	0.583333	0.5	0.5	0.25	0.285714	0.8	0.25	0.5	0.285714	4	1	1	1	3	1	2	2	3	0	15.8873	721
Khrami Gorge	1	Khtamis xeoba	41.5457	44.1601	1006	DD	A82-dd3(T)_29_0	0.5	0.5	0.5	0.25	0.428571	0.6	0.5	0.5	0.571429	2	3	1	2	3	1	1	1	3	4	15.8873	721
Khrami Gorge	1	Khtamis xeoba	41.5424	44.1407	1045	DD	A83-dd1(T)_29_0	0.666667	0.5	0.333333	0	0.285714	0.2	0.5	0.5	0.285714	2	3	3	2	3	1	1	2	2	2	15.8873	721
Khrami Gorge	1	Khtamis xeoba	41.5424	44.1407	1045	DD	A83-dd2(T)_29_0	0.583333	0.5	0.5	0.25	0.428571	0.6	0.25	0.5	0.571429	4	3	1	2	3	1	2	1	2	4	15.8873	721
Khrami Gorge	1	Khtamis xeoba	41.5424	44.1407	1045	DD	A83-dd3(T)_29_0	0.583333	0.5	0.333333	0.25	0.428571	0.6	0.5	0.5	0.285714	4	3	1	2	1	1	1	1	2	2	15.8873	721
Khrami Gorge	1	Khtamis xeoba	41.5424	44.1407	1045	DD	A83-dd4(T)_29_0	0.5	0.5	0.333333	0	0.428571	0.6	0.25	0.5	0.285714	2	2	2	1	3	1	1	1	3	0	15.8873	721
Khrami Gorge	1	Khtamis xeoba	41.5424	44.1407	1045	DD	A83-dd5(T)_29_0	0.666667	0.5	0.5	0.25	0.571429	0.6	0.5	0.5	0.285714	1	0	1	2	1	1	4	1	1	2	15.8873	721
Khrami Gorge	1	Khtamis xeoba	41.5424	44.1407	1045	DD	A83-dd6(T)_29_0	0.666667	0.5	0.333333	0.25	0.571429	0.6	0.5	0.666667	0.285714	4	3	1	2	1	1	2	1	2	3	15.8873	721
Khrami Gorge	1	Khtamis xeoba	41.5424	44.1407	1045	DD	A83-dd7(T)_29_0	0.5	0.5	0.333333	0	0.285714	0.4	0.25	0.5	0.285714	2	3	2	2	1	1	1	1	3	0	15.8873	721
Khrami Gorge	1	Khtamis xeoba	41.5538	44.1215	1124	DD	A84-dd1(T)_29_0	0.416667	0.5	0.333333	0.25	0.428571	0.6	0.25	0.5	0.285714	2	2	1	1	1	1	2	1	2	2	15.5807	733
Khrami Gorge	1	Khtamis xeoba	41.5538	44.1215	1124	DD	A84-dd2(T)_29_0	0.416667	0.5	0.333333	0.25	0.428571	0.6	0.5	0.5	0.571429	3	2	2	1	1	1	1	1	2	0	15.5807	733
Khrami Gorge	1	Khtamis xeoba	41.5561	44.2363	1125	DD	A78_29_06_08 (5	0.75	0.5	0.333333	0.25	0.285714	0.6	0.5	0.5	0.428571	4	3	1	2	1	1	1	1	1	2	17.056	675
Khrami Gorge	1	Karabulag- Khra	41.4644	44.2135	1121	DD	A119-dd2(P)_25_	0.583333	0.5	0.5	0	0.571429	0.8	0.5	0.666667	0.571429	4	2	2	2	2	1	2	1	1	2	17.9647	625
Khrami Gorge	1	Karabulag- Khra	41.4684	44.2227	1128	DD	A120-dd1(P)_25_	0.583333	0	0.166667	0	0.428571	0.4	0.25	1	0.285714	4	3	1	1	1	2	0	1	3	1	17.9647	625
Khrami Gorge	1	Karabulag- Khra	41.4684	44.2227	1128	DD	A120-dd2(P)_25_	0.75	0.5	0.5	0	0.571429	0.6	0.5	0.5	0.428571	1	0	1	1	3	1	3	1	2	4	17.9647	625
Khrami Gorge	1	Karabulag- Khra	41.4684	44.2227	1128	DD	A120-dd3(P)_25_	0.333333	0.5	0.166667	0	0.428571	0.2	0.5	0.5	0.571429	2	1	1	1	2	1	2	3	2	2	17.9647	625
Khrami Gorge	1	Karabulag- Khra	41.4803	44.2288	1019	DD	A121-dd1(P)_25_	0.583333	0.5	0.5	0	0.571429	0.6	0.5	0.333333	0.285714	1	0	1	2	1	2	1	1	3	4	17.9647	625
Khrami Gorge	1	Karabulag- Khra	41.4803	44.2288	1019	DD	A121-dd2(P)_25_	0.5	1	0.666667	0	0.428571	0.4	0.25	0.5	0.571429	4	2	2	1	1	1	1	1	3	4	17.9647	625
Khrami Gorge	1	Khramis Xeoba	41.4847	44.2343	835	DD	A122-dd1(P)_25_	0.666667	0.5	0.333333	0	0.571429	0.6	0.25	0.5	0.571429	2	3	1	1	1	1	1	2	2	4	17.9647	625
Khrami Gorge	1	Khramis Xeoba	41.4847	44.2343	835	DD	A122-dd2(P)_25_	0.666667	0.5	0.333333	0	0.714286	0.6	0.25	0.5	0.571429	1	0	1	1	3	1	2	1	1	2	17.9647	625
Khrami Gorge	1	Khramis Xeoba	41.4847	44.2343	835	DD	A122-dd3(P)_25_	0.666667	0.5	0.5	0.25	0.571429	0.6	0.25	0.5	0.571429	4	3	1	1	3	1	1	1	2	0	17.9647	625
Khrami Gorge	1	Khramis Xeoba	41.4847	44.2343	835	DD	A122-dd4(P)_25_	0.5	0.5	0.5	0.25	0.714286	0.6	0.5	0.666667	0.571429	3	1	1	1	1	1	1	2	2	0	17.9647	625
Algeti Gorge	2	Mokhisi-Manglis	41.6969	44.4236	1395	DD	A30_DD3_13_06_2	0	0.5	0.5	0	0.428571	1	1	0.5	0.571429	2	3	2	1	1	1	3	1	2	4	17.1747	755
Algeti Gorge	2	Mokhisi-Manglis	41.6969	44.4236	1395	DD	A30_DD5__13_06_	0.583333	0.5	0.333333	0	0.428571	0.4	0.25	0.5	0.285714	1	0	1	1	1	1	4	1	3	0	17.1747	755
Algeti Gorge	2	Mokhisi-Manglis	41.6969	44.4236	1395	DD	A30_DD6_13_06_2	0.583333	0.5	0.5	0	0.428571	0.6	0.25	0.5	0.428571	1	0	2	1	3	1	1	1	3	0	17.1747	755
Algeti Gorge	2	Mokhisi-Manglis	41.6969	44.4236	1395	DD	A30_DD8__13_06_	0.416667	0.5	0.5	0.25	0.428571	0.8	0.25	0.5	0.428571	4	2	1	1	2	1	2	1	2	0	17.1747	755
Algeti Gorge	2	Mokhisi-Manglis	41.6969	44.4236	1395	DD	A30_DD10__13_06	0.416667	0.5	0.5	0.25	0.428571	0.8	0.5	0.333333	0.285714	1	0	1	1	2	1	3	1	2	0	17.1747	755
Algeti Gorge	2	Mokhisi-Manglis	41.6969	44.4236	1395	DD	A30_DD11_13_06_	0.583333	0.5	0.333333	0	0.428571	0.4	0.25	0.666667	0.428571	1	0	1	1	3	1	3	1	3	0	17.1747	755
Algeti Gorge	2	Mokhisi-Manglis	41.6969	44.4236	1395	DD	A30_DD13_13_06_	0.333333	0.5	0.333333	0	0.285714	0.4	0.5	0.5	0.571429	1	0	1	2	3	1	1	1	3	0	17.1747	755
Algeti Gorge	2	Mokhisi-Manglis	41.6885	44.391	1183	DD	A31_DD1_13_06_0	0.5	0.5	0.333333	0	0.714286	0.6	0.25	0.333333	0.428571	3	2	2	1	1	1	3	1	3	1	17.624	716
Algeti Gorge	2	Mokhisi-Manglis	41.6885	44.391	1183	DD	A31_dd2_13_06_0	0.333333	1	0.5	0	0.571429	0.6	0.25	0.333333	0.428571	2	3	1	2	3	1	4	1	3	4	17.624	716
Algeti Gorge	2	Manglisi	41.6912	44.3836	1165	DD	A32_dd2_13_06_0	0.25	0.5	0.5	0	0.428571	0.6	0.5	0.5	0.285714	2	3	1	2	1	1	2	2	3	3	17.624	716
Algeti Gorge	2	Manglisi-Algeti	41.6767	44.3815	1046	DD	A33_dd1_13_06_2	0.25	0.5	0.333333	0	0.571429	0.6	0.5	0.166667	0.285714	1	0	2	1	3	1	1	1	3	4	17.624	716
Algeti Gorge	2	Manglisi-Tet	41.6689	44.3926	984	DD	A34_dd1_13_06_0	0.416667	0.5	0.333333	0.25	0.571429	0.4	0.25	0.5	0.285714	4	3	1	1	3	1	0	1	2	2	17.624	716
Algeti Gorge	2	Algeti left ban	41.6612	44.4083	975	DD	A36_dd2_13_06_0	0.583333	0.5	0.166667	0.25	0.571429	0.4	0.25	0.333333	0.285714	2	1	2	1	1	1	2	1	1	2	17.3873	713
Algeti Gorge	2	Algeti left ban	41.6612	44.4083	975	DD	A36_dd3_13_06_0	0.5	0.5	0.333333	0	0.428571	0.4	0.5	0.333333	0.285714	1	0	2	2	2	1	2	1	1	3	17.3873	713
Algeti Gorge	2	Algeti left ban	41.6571	44.4234	974	DD	A37_dd1_13_06_0	0.666667	0.5	0.333333	0	0.571429	0.4	0.25	0.5	0.285714	1	0	2	1	1	1	4	1	2	0	18.3487	671
Algeti Gorge	2	Algeti left ban	41.6391	44.4568	913	DD	A38_dd1_13_06_0	0.416667	0.5	0.5	0	0.571429	0.6	0.25	0.333333	0.285714	3	1	1	1	1	1	1	1	3	4	18.3487	671
Algeti Gorge	2	Algeti left ban	41.6391	44.4568	913	DD	A38_dd2_13_06_0	0.916667	0.5	0.333333	0	0.428571	0.6	0.25	0.5	0.714286	1	0	2	2	1	1	2	1	3	0	18.3487	671
Algeti Gorge	2	Algeti left ban	41.6391	44.4568	913	DD	A38_dd3_13_06_0	0.666667	0.5	0.5	0	0.428571	0.6	0.25	0.5	0.142857	2	1	1	2	1	1	2	1	3	4	18.3487	671
Algeti Gorge	2	Algeti left ban	41.6391	44.4568	913	DD	A38_dd4_13_06_0	0.5	0.5	0.5	0	0.571429	0.6	0.5	0.5	0.285714	4	2	1	2	2	1	3	1	3	2	18.3487	671
Algeti Gorge	2	Algeti left ban	41.6391	44.4568	913	DD	A38_dd5_13_06_0	0.583333	0.5	0.5	0	0.428571	0.6	0.25	0.5	0.285714	2	1	2	1	1	1	3	1	3	2	18.3487	671
Algeti Gorge	2	Algeti left ban	41.6312	44.4718	882	DD	A39_dd1_13_06_0	0.25	0.5	0.333333	0.25	0.428571	0.6	0.5	0.166667	0.285714	2	3	1	2	2	1	4	1	2	0	18.5133	674
Algeti Gorge	2	Algeti left ban	41.6312	44.4718	882	DD	A39_dd2_13_06_0	0.416667	0.5	0.5	0	0.571429	0.6	0.5	1	0.142857	2	3	1	1	1	1	0	2	3	4	18.5133	674
Algeti Gorge	2	Tsalka ascent	41.6673	44.3865	1112	DD	A102-dd1(A)_13_	0.5	0.5	0.5	0.25	0.571429	0.6	0.5	0.333333	0.428571	4	2	1	1	3	1	2	1	1	2	17.624	716
Algeti Gorge	2	Tsalka ascent	41.6673	44.3865	1113	DD	A102-dd2(A)_13_	0.333333	0.5	0.333333	0	0.571429	0.4	0.5	0.5	0.285714	1	0	2	1	1	1	2	1	2	2	17.624	716
Algeti Gorge	2	Baskoy-Kldekari	41.6853	44.1949	1710	DD	A107-dd1(T)_13_	0.416667	0.5	0.333333	0.25	0.428571	0.4	0.25	0.5	0.428571	1	0	1	2	3	1	1	1	3	4	14.5633	846
Algeti Gorge	2	Kldekari 1	41.7437	44.2076	1950	DD	A108-dd1(D)_13_	0.5	0	0.333333	0	0.428571	0.4	0.25	0.666667	0.285714	1	0	1	2	1	1	3	1	2	0	13.88	915
Algeti Gorge	2	Manglisi-Tsalka	41.6651	44.3833	1189	DD	A62-dd2(T)_22_0	0.416667	0.5	0.5	0	0.428571	0.6	0.5	0.5	0.285714	4	1	1	3	1	1	1	1	2	4	17.3873	713
Algeti Gorge	2	Mokhisi_maglisi	41.6969	44.4236	1395	DD	A30_DD1_13_06_2	0.666667	0	0.5	0	0.428571	0.6	0	0.5	0.285714	1	0	1	1	3	1	1	2	1	4	17.1747	755
Algeti Gorge	2	Mokhisi_maglisi	41.6969	44.4236	1395	DD	A30_DD2_13_06_2	0.416667	0.5	0.5	0	0.428571	0.6	0	0.5	0.428571	3	3	1	1	3	1	2	2	2	0	17.1747	755
Algeti Gorge	2	Mokhisi_maglisi	41.6969	44.4236	1395	DD	A30_DD12_13_06_	0.416667	0.5	0.5	0.25	0.428571	0.6	0.25	0.5	0.142857	2	3	1	1	1	1	2	2	2	0	17.1747	755
Algeti Gorge	2	Mokhisi_maglisi	41.6969	44.4236	1395	DD	A30_DD7_13_06_2	0.333333	0.5	0.5	0.25	0.285714	0.6	0.25	0.5	0.428571	3	1	2	1	1	1	4	1	2	2	17.1747	755
Algeti Gorge	2	Manglisi	41.6912	44.3836	1165	DD	A32_dd1_13_06_0	0.583333	0.5	0.5	0	0.428571	0.4	0.25	0.333333	0.571429	3	2	2	1	3	1	0	1	2	2	17.624	716
Algeti Gorge	2	Algeti left ban	41.6612	44.4083	975	DD	A36_dd1_13_06_0	0.416667	0.5	0.5	0	0.428571	0.6	0.25	0.5	0.571429	2	1	2	1	3	1	2	1	1	0	17.3873	713
Algeti Gorge	2	Manglisi_tsalka	41.6651	44.3833	1189	DD	A62-dd1(T)_22_0	0.416667	0.5	0.333333	0.25	0.428571	0.6	0.25	0.5	0.142857	3	3	2	1	2	1	1	3	1	0	17.3873	713
Kojristskali	3	Samadlo-Kojori	41.6688	44.6589	1276	DD	A16-dd1 (A)_24_	0.583333	0.5	0.5	0	0.285714	0.6	0.5	0.333333	0.285714	1	0	2	1	2	1	1	1	2	2	19.2573	643
Kojristskali	3	Samadlo-Kojori	41.6688	44.6589	1276	DD	A16-dd2 (P)_24_	0.583333	0.5	0.333333	0	0.428571	0.6	0.5	0.5	0.285714	4	3	1	1	3	1	1	1	1	3	19.2573	643
Kojristskali	3	Samadlo-Kojori	41.6705	44.6835	1373	DD	A18-dd1 (T)_24_	0.5	0.5	0.5	0	0.571429	0.6	0.5	0.5	0.428571	2	3	1	1	2	1	1	2	2	2	19.1027	664
Kojristskali	3	Kojristskali	41.6491	44.6833	1128	DD	A19-dd11 (A)_24	0.583333	1	0.666667	0	0.857143	0.6	0.25	0.5	0.285714	1	0	1	2	2	1	0	1	2	2	18.6053	704
Kojristskali	3	Kojristskali	41.6491	44.6833	1128	DD	A19-dd13(A)_24_	0.833333	0.5	0.333333	0	0.428571	0.6	0.25	0.5	0.714286	4	2	1	1	3	1	1	1	2	4	18.6053	704
Kojristskali	3	Kojori_plot	41.6491	44.6833	1128	DD	A19-dd1(T)_24_0	0.666667	0.5	0.333333	0	0.571429	0.6	0	0.5	0.285714	1	0	1	2	3	1	2	2	1	0	18.6053	704
Kojristskali	3	Kojori_plot	41.6491	44.6833	1128	DD	A19-dd2(P)24_05	0.833333	0.5	0.333333	0	0.428571	0.6	0	0.5	0.285714	2	3	2	2	2	1	2	2	1	0	18.6053	704
Kojristskali	3	Kojori_plot	41.6491	44.6833	1128	DD	A19-dd3(T)_24_0	0.5	0	0.333333	0	0.571429	0.4	0	0.166667	0.714286	3	3	2	1	1	1	2	1	2	0	18.6053	704
Kojristskali	3	Kojori_plot	41.6491	44.6833	1128	DD	A19-dd4(P)_24_0	0.416667	0.5	0.166667	0	0.428571	0.4	0	0.166667	0.142857	3	2	1	2	2	1	2	1	1	0	18.6053	704
Kojristskali	3	Kojori_plot	41.6491	44.6833	1128	DD	A19-dd5(T)_24_0	0.5	0.5	0.333333	0.25	0.428571	0.6	0.25	0.5	0.571429	2	3	2	2	2	1	3	1	1	4	18.6053	704
Kojristskali	3	Kojori_plot	41.6491	44.6833	1128	DD	A19-dd6(T)24_05	0.583333	0.5	0.333333	0.25	0.428571	0.8	0.25	0.5	0.285714	3	2	1	2	2	1	3	1	2	0	18.6053	704
Kojristskali	3	Kojori_plot	41.6491	44.6833	1128	DD	A19-dd7(T)24_05	0.583333	0.5	0.333333	0	0.428571	0.4	0	0.5	0.428571	3	2	2	1	2	1	2	3	1	0	18.6053	704
Kojristskali	3	Kojori_plot	41.6491	44.6833	1128	DD	A19-dd8(T)_24_0	0.583333	0.5	0.5	0.25	0.428571	0.6	0	0.5	0.428571	3	3	1	1	3	1	1	2	1	4	18.6053	704
Kojristskali	3	Kojori_plot	41.6491	44.6833	1128	DD	A19-dd9(T)24_05	0.5	0.5	0.5	0	0.428571	0.6	0	0.5	0.285714	2	3	2	1	3	1	3	1	1	0	18.6053	704
Kojristskali	3	Kojori_plot	41.6491	44.6833	1128	DD	A19-dd10(T)_24_	0.583333	0.5	0.333333	0.25	0.571429	0.6	0.25	0.5	0.285714	2	1	1	2	1	1	0	2	1	4	18.6053	704
Kojristskali	3	Kojori_plot	41.6491	44.6833	1128	DD	A19-dd12(T)_24_	0.5	0.5	0.5	0	0.571429	0.6	0	0.5	0.428571	3	3	2	1	2	1	3	1	1	0	18.6053	704
Kojristskali	3	Kojori_plot	41.6491	44.6833	1128	DD	A19-dd14 (T)_24	0.583333	0.5	0.5	0	0.571429	0.8	0	0.5	0.428571	2	3	1	1	1	1	0	1	1	2	18.6053	704
Kojristskali	3	Kojori_plot	41.6491	44.6833	1128	DD	A19-dd15 (P)_24	0.5	0.5	0.5	0.25	0.571429	0.6	0.25	0.333333	0.571429	2	3	1	2	1	1	2	2	1	0	18.6053	704
Veres Gorge	4	Vere	41.7465	44.6415	873	DD	A101-dd1(A)_06_	0.583333	0.5	0.5	0.25	0.714286	0.6	0.25	0.666667	0.285714	3	3	1	1	2	1	4	1	2	2	19.2133	667
Veres Gorge	4	Vere	41.7465	44.6415	873	DD	A101-dd2(A)_06_	0.583333	0.5	0.333333	0.25	0.285714	0.6	0.5	0.5	0.428571	1	0	1	1	3	1	2	1	2	0	19.2133	667
Veres Gorge	4	Vere	41.7465	44.6415	873	DD	A101-dd3(A)_06_	0.583333	0.5	0.333333	0.25	0.285714	0.4	0.25	0.5	0.285714	3	3	1	2	3	1	1	4	3	1	19.2133	667
Veres Gorge	4	Vere	41.7465	44.6415	873	DD	A101-dd4(A)_06_	0.583333	0.5	0.333333	0	0.428571	0.4	0.25	0.166667	0.714286	3	3	1	1	1	1	3	1	2	4	19.2133	667
Veres Gorge	4	Tskneti-Samadlo	41.679	44.6816	1233	DD	A1-dd2(A)_12_04	0.666667	0.5	0.333333	0	0.285714	0.6	0.25	0.5	0.428571	4	3	1	1	3	1	3	1	3	2	19.1027	664
Veres Gorge	4	Tskneti-Samadlo	41.6773	44.6802	1255	DD	A2-dd1(P)_12_04	0.583333	0.5	0.5	0.25	0.571429	0.6	0.25	0.5	0.428571	2	3	1	2	2	1	2	1	2	0	19.1027	664
Veres Gorge	4	Pantiani	41.6599	44.6103	1350	DD	A7-Dd1(L)_21_05	0.5	0.5	0.5	0.25	0.428571	0.6	0.25	0.666667	0.571429	2	3	1	2	1	1	1	2	3	3	17.9433	722
Veres Gorge	4	Pantiani	41.6599	44.6103	1350	DD	A7-Dd2(A) _21_0	0.5	0.5	0.333333	0.25	0.428571	0.6	0.5	0.5	0.571429	4	2	1	2	3	1	1	1	1	0	17.9433	722
Veres Gorge	4	Pantiani-Orbeti	41.6558	44.5656	1354	DD	A9-Dd1(T)_21_05	0.333333	0.5	0.5	0.25	0.571429	0.8	0.5	0.5	0.285714	2	3	2	1	2	1	1	1	2	4	17.7833	728
Veres Gorge	4	Pantiani-Betani	41.6654	44.6157	1388	DD	A12-dd1(A)_23_0	0.583333	0	0	0.25	0.428571	0.4	0.25	0.5	0.285714	4	2	1	2	1	1	0	1	2	4	17.9433	722
Veres Gorge	4	Pantiani-Betani	41.6654	44.6157	1388	DD	A12-dd2(A)_ 23_	0.583333	0.5	0.5	0	0.428571	0.4	0.5	0.666667	0.285714	2	1	1	2	1	1	1	1	3	0	17.9433	722
Veres Gorge	4	Pantiani-Betani	41.6731	44.609	1300	DD	A13-dd1(P)_ 23_	0.666667	0.5	0.666667	0.25	0.571429	0.6	0.5	0.5	0.142857	2	3	1	1	2	1	1	1	3	4	18.9793	659
Veres Gorge	4	Tskneti-Samadlo	41.679	44.6816	1233	DD	A1-dd1(A)_05_05	0.5	0.5	0.5	0.5	0.428571	0.6	0.25	0.333333	0.571429	1	0	1	1	2	2	2	1	2	0	19.1027	664
Veres Gorge	4	Pantiani-Betani	41.6642	44.6159	1394	DD	A11-dd1(A)_23_0	0.416667	0.5	0.5	0.25	0.285714	0.6	0	0.666667	0.571429	2	3	2	1	3	2	3	1	2	0	17.9433	722
Veres Gorge	4	Pantiani-Betani	41.6642	44.6159	1394	DD	A11-dd2(A)_23_0	0.583333	0.5	0.5	0	0.428571	0.4	0	0.333333	0.571429	2	3	1	2	2	2	4	1	2	0	17.9433	722
Veres Gorge	4	Pantiani-Betani	41.6642	44.6159	1394	DD	A11-dd3(A)_23_0	0.5	0.5	0.333333	0	0.428571	0.6	0	0.333333	0.428571	2	3	1	1	2	2	3	1	2	0	17.9433	722
Veres Gorge	4	Vere	41.7465	44.6415	1193	DD	A101-dd2(A)_06_	0.666667	0.5	0.333333	0.25	0.142857	0.6	0	0.5	0.285714	1	0	2	1	3	2	3	3	2	0	19.2133	667
Mtskheta	5	Zedazeni Moastr	41.8714	44.7656	1195	DD	A58-dd4(T)_15_0	0.666667	0.5	0.5	0.25	0.428571	0.4	0.25	0.833333	0.285714	4	2	2	1	1	1	0	1	3	0	20.2087	641
Mtskheta	5	Zedazeni Moastr	41.8714	44.7656	1195	DD	A58-dd5(A)_15_0	0.666667	0.5	0.333333	0	0.285714	0.6	0.25	0.5	0.285714	4	3	2	2	3	1	1	1	2	0	20.2087	641
Mtskheta	5	Zedazeni Moastr	41.8714	44.7656	1195	DD	A58-dd6(T)_15_0	0.666667	0.5	0.333333	0.25	0.428571	0.4	0.25	0.666667	0.285714	2	2	1	1	1	1	3	1	2	0	20.2087	641
Mtskheta	5	Zedazeni Moastr	41.8714	44.7656	1195	DD	A58-dd7(A)_15_0	0.5	0.5	0.333333	0	0.714286	0.6	0.5	0.5	0.285714	3	3	1	1	2	1	1	1	2	4	20.2087	641
Mtskheta	5	Zedazeni Moastr	41.8714	44.7656	1195	DD	A58-dd9(A)_15_0	0.666667	0.5	0.333333	0	0.428571	0.6	0.5	0.5	0.285714	4	2	2	1	1	1	1	1	3	0	20.2087	641
Mtskheta	5	Zedazeni Moastr	41.8714	44.7656	1195	DD	A58-dd10(A)_15_	0.416667	0.5	0.333333	0.25	0.714286	0.6	0.5	0.5	0.428571	3	3	1	1	2	1	1	1	2	0	20.2087	641
Mtskheta	5	Tsodoreti Pass	41.7652	44.6182	990	DD	A65-dd1(T)_28_0	0.25	0.5	0.333333	0	0.571429	0.6	0.25	0.666667	0.285714	1	0	1	1	1	1	1	1	2	4	18.4653	698
Mtskheta	5	Tsodoreti Pass	41.7652	44.6182	990	DD	A65-dd2(T)_28_0	0.416667	0.5	0.333333	0	0.428571	0.6	0.25	0.5	0.571429	2	3	1	1	3	1	2	1	2	0	18.4653	698
Mtskheta	5	Tsodoreti Pass	41.7652	44.6182	990	DD	A65-dd2(T)_28_0	0.416667	0.5	0.5	0	0.285714	0.6	0.5	0.5	0.571429	2	2	1	1	2	1	1	1	2	2	18.4653	698
Mtskheta	5	Tsodoreti Pass	41.7652	44.6182	990	DD	A65-dd3(T)_28_0	0.666667	0.5	0.333333	0	0.285714	0.6	0.25	0.5	0.571429	4	3	1	2	3	1	0	1	2	2	18.4653	698
Mtskheta	5	Tsodoreti Pass	41.7652	44.6182	990	DD	A65-dd4(T)_28_0	0.5	0.5	0.5	0.25	0.571429	0.8	0.5	0.5	0.285714	3	1	1	2	3	1	1	1	2	2	18.4653	698
Mtskheta	5	Tsodoreti Pass	41.7652	44.6182	990	DD	A65-dd5(T)_28_0	0.333333	0.5	0.333333	0	0.428571	0.6	0.5	0.5	0.285714	4	2	1	1	2	1	1	1	3	0	18.4653	698
Mtskheta	5	Tsodoreti Pass	41.7652	44.6182	990	DD	A65-dd6(T)_28_0	0.5	0.5	0.666667	0	0.571429	0.6	0.5	0.5	0.428571	2	3	2	2	3	1	4	1	3	0	18.4653	698
Mtskheta	5	Tsodoreti Pass	41.7652	44.6182	990	DD	A65-dd7(T)_28_0	0.833333	0.5	0.333333	0.25	0.428571	0.6	0.5	0.333333	0.285714	2	3	2	1	2	1	3	2	1	4	18.4653	698
Mtskheta	5	Tsodoreti Pass	41.7652	44.6182	990	DD	A65-dd8(T)_28_0	0.75	0.5	0.333333	0.25	0.428571	0.4	0.25	0.666667	0.714286	4	2	1	2	1	1	1	1	3	2	18.4653	698
Mtskheta	5	Tsodoreti Pass	41.7652	44.6182	990	DD	A65-dd9(T)_28_0	0.5	0.5	0.5	0.25	0.285714	0.6	0.5	0.5	0.142857	2	2	1	2	3	1	0	1	3	2	18.4653	698
Mtskheta	5	Dzaglaantxevi	41.7663	44.6106	846	DD	A68-dd1(T)_28_0	0.5	0.5	0.333333	0.25	0.428571	0.6	0.5	0.5	0.285714	4	3	1	2	3	1	0	2	2	0	18.4653	698
Mtskheta	5	Dzaglaantxevi	41.7663	44.6106	846	DD	A68-dd2(T)_28_0	0.75	0.5	0.333333	0.25	0.571429	0.6	0.5	0.5	0.571429	1	0	1	2	1	1	1	2	1	2	18.4653	698
Mtskheta	5	Dzaglaantxevi	41.7663	44.6106	846	DD	A68-dd3(T)_28_0	0.75	0.5	0.333333	0.25	0.428571	0.6	0.5	0.5	0.285714	2	3	1	1	3	1	1	2	2	2	18.4653	698
Mtskheta	5	Dzaglaantxevi	41.7663	44.6106	846	DD	A68-dd4(T)_28_0	0.583333	0.5	0.166667	0	0.428571	0.6	0.25	0.5	0.285714	1	0	1	2	1	1	2	2	2	2	18.4653	698
Mtskheta	5	Dzaglaantxevi	41.7663	44.6106	846	DD	A68-dd5(T)_28_0	0.666667	0.5	0.333333	0	0.571429	0.6	0.5	0.5	0.285714	2	3	1	2	2	1	3	1	2	0	18.4653	698
Mtskheta	5	Dzaglaantxevi	41.7663	44.6106	846	DD	A68-dd6(T)_28_0	0.666667	0.5	0.333333	0	0.571429	0.6	0.5	0.5	0.428571	4	3	1	2	2	1	1	1	1	2	18.4653	698
Mtskheta	5	Dzaglaantkhevi	41.7663	44.6106	846	DD	A68-dd1(T)_28_0	0.25	0.5	0.5	0.25	0.428571	0.4	0	0.666667	0.428571	1	0	2	1	3	1	4	3	1	0	18.4653	698
Mtskheta	5	dzaglaantkhevi	41.7663	44.6106	846	DD	A68-dd5(T)_28_0	0.666667	0.5	0.333333	0.25	0.571429	0.6	0.5	0.5	0.285714	2	3	1	1	3	2	4	3	2	0	18.4653	698
Mtskheta	5	Zedazeni monast	41.8714	44.7656	1195	DD	A58-dd1(T)_15_0	0.416667	1	0.5	0.25	0.714286	0.4	0.25	0.5	0.285714	1	0	1	1	3	1	3	1	2	4	20.2087	641
Mtskheta	5	Zedazeni monast	41.8714	44.7656	1195	DD	A58-dd2(T)_15_0	0.583333	0.5	0.5	0.25	0.428571	0.6	0.25	0.5	0.285714	3	3	1	2	3	2	2	1	1	0	20.2087	641
Mtskheta	5	Zedazeni monast	41.8714	44.7656	1195	DD	A58-dd3(T)_15_0	0.666667	0.5	0.333333	0.25	0.428571	0.4	0.25	0.5	0.285714	5	0	2	2	3	2	0	2	2	0	20.2087	641
Mtskheta	5	Zedazeni monast	41.8714	44.7656	1195	DD	A58-dd8(T)_15_0	0.5	0.5	0.5	0.25	0.285714	0.6	0.25	0.666667	0.428571	2	3	1	2	2	2	1	3	2	0	20.2087	641
Mtskheta	5	Tsodoreti pass	41.7652	44.6182	990	DD	A65-dd7(D)_28_0	0.833333	0.5	0.333333	0.25	0.428571	0.6	0.25	0.333333	0.142857	2	3	2	1	2	1	3	1	1	4	18.4653	698
Mtskheta	5	Tedzami	41.788	44.263	1118	DD	A116_dd1_17_07_	0.333333	0.5	0.5	0.25	0.428571	0.6	0	0.5	0.571429	2	3	1	1	3	2	0	1	3	0	15.4407	832
Tana Valley	6	zemo boshuri	41.8614	43.9535	1083	DD	A51_dd1_14_06_0	0.583333	0.5	0.333333	0	0.285714	0.4	0.5	0.5	0.285714	1	0	2	1	2	1	1	1	3	0	16.1847	821
Tana Valley	6	zemo boshuri	41.8629	43.929	1171	DD	A52_dd1_14_06_0	0.583333	0.5	0.333333	0	0.285714	0.4	0.25	0.5	0.285714	2	1	2	1	2	1	3	1	3	4	16.1847	821
Tana Valley	6	zemo boshuri	41.8569	43.8635	1369	DD	A53_dd1_14_06_0	0.583333	0	1	0	0.285714	0.4	0.5	0.5	0.285714	4	1	2	1	2	1	1	1	3	0	14.9687	898
Tana Valley	6	Tedzami	41.8112	44.2344	915	DD	A113_dd1_17_07_	0.583333	0.5	0.5	0.25	0.571429	0.4	0.25	0.333333	0.428571	4	2	1	2	1	1	1	1	2	2	18.3387	704
Tana Valley	6	Tedzami	41.8081	44.2379	940	DD	A114_dd1_17_07_	0.75	0.5	0.333333	0.25	0.428571	0.4	0.25	0.5	0.142857	1	0	1	1	1	1	3	2	1	3	18.3387	704
Tana Valley	6	Tedzami	41.7897	44.2589	1094	DD	A115_dd1_17_07_	0.5	0.5	0.333333	0	0.428571	0.4	0.25	0.333333	0.571429	3	3	1	2	3	1	3	1	2	0	15.4407	832
Tana Valley	6	Tedzami	41.788	44.263	1118	DD	A116_dd2_17_07_	0.583333	0.5	0.333333	0.25	0.428571	0.4	0.25	0.333333	0.857143	1	0	1	2	3	1	3	1	1	4	15.4407	832
Tana Valley	6	Tedzami	41.788	44.263	1118	DD	A116_dd3_17_07_	0.666667	0.5	0.5	0	0.714286	0.6	0.5	0.5	0.571429	4	2	1	1	2	1	0	1	1	2	15.4407	832
Tana Valley	6	Kvemo boshuri	41.8728	43.9864	995	DD	A48_dd2_14_06_0	0.666667	0.5	0.333333	0.5	0.428571	0.4	0.25	0.5	0.285714	1	0	1	1	2	1	3	1	3	0	16.8053	786
Tana Valley	6	Kvemo boshuri	41.8728	43.9864	995	DD	A48_dd3_14_06_0	0.666667	0.5	0.5	0.5	0.571429	0.4	0.25	0.666667	0.571429	1	0	1	1	3	1	1	3	2	0	16.8053	786
Tana Valley	6	Kvemo boshuri	41.8728	43.9864	995	DD	A48_dd1_14_06_0	0.583333	0.5	0.5	0.25	0.571429	0.6	0.25	0.333333	0.428571	1	0	2	1	3	2	4	2	2	0	16.8053	786
Tana Valley	6	Kvemo boshuri	41.8652	43.9739	1048	DD	A49_dd1_14_06_0	0.5	0.5	0.5	0.5	0.428571	0.6	0.25	0.333333	0.285714	2	3	1	1	2	2	3	3	2	0	16.8053	786
Tana Valley	6	Kvemo boshuri	41.8626	43.9267	1146	DD	A55_dd1_14_06_0	0.5	0.5	0.333333	0.25	0.428571	0.4	0	0.5	0.142857	3	2	1	2	2	1	2	1	2	0	16.1847	821
Khrami Gorge	1	Dmanisi_discric	41.3609	44.3545	790	DP	A87-dp1(T)_01_0	1	1	0.166667	0	0.428571	0.4	0	0.333333	0.428571	5	1	2	2	1	1	3	2	1	0	19.184	572
Khrami Gorge	1	Karabulag_khram	41.4684	44.2227	1128	DP	A120-dp1(T)_25_	0.5	1	0.333333	0.25	0.428571	0.4	0.25	0.5	0.428571	3	2	2	2	1	1	1	2	2	4	17.9647	625
Khrami Gorge	1	Karabulag_khram	41.4803	44.2288	1019	DP	A121-dp1(T)_25_	0.583333	1	0.5	0.5	0.428571	0.2	0	0.333333	0.714286	2	1	1	2	2	1	2	1	1	1	17.9647	625
Khrami Gorge	1	Karabulag- Khra	41.4803	44.2288	1019	DP	A121-dp2(P)_25_	0.416667	0.5	0.333333	0	0	0.4	0	0.666667	0.571429	3	3	1	1	2	1	1	1	1	2	17.9647	625
Algeti Gorge	2	Manglisi-Algeti	41.6912	44.3836	1046	DP	A33_dp2f_13_06_	0.166667	0.5	0.5	0	0.714286	0.8	0.75	0	0.285714	2	2	2	1	2	1	2	1	2	4	17.624	716
Algeti Gorge	2	Algeti left ban	41.6657	44.3985	988	DP	A35_dp2f_13_06_	0.5	1	0.333333	0	0.428571	0.4	0.25	0.333333	0.428571	3	1	2	1	2	1	1	1	2	4	17.3873	713
Algeti Gorge	2	Mokhisi_manglis	41.6885	44.391	1183	DP	A31_dp1m_13_06_	0.416667	0.5	0.166667	0.25	0.428571	0.2	0	0.333333	0.285714	3	3	1	2	1	1	2	2	1	3	17.624	716
Algeti Gorge	2	Mokhisi_manglis	41.6885	44.391	1183	DP	A31_dp5m_13_06_	0.416667	1	0.333333	0	0.428571	0.4	0.25	0.5	0.285714	2	1	2	1	1	1	0	2	2	2	17.624	716
Algeti Gorge	2	Manglisi_algeti	41.6912	44.3836	1046	DP	A33_dp1m_13_06_	0.416667	0.5	0.5	0.25	0.571429	0.6	0.25	0.333333	0.285714	2	3	2	2	1	1	1	1	1	0	17.624	716
Algeti Gorge	2	Manglisi_Tetrit	41.6767	44.3815	984	DP	A34_dp1f_13_06_	0.5	0.5	0.333333	0.25	0.571429	0.6	0	0	0.428571	1	0	1	2	1	1	2	3	2	0	17.624	716
Kojristskali	3	Kojristskali	41.6491	44.6833	1128	DP	A19-dp5(T)_24_0	0	0.5	0.833333	0	0.714286	1	1	0.5	0.285714	2	2	1	2	1	1	1	1	1	4	18.6053	704
Kojristskali	3	Kojristskali	41.6491	44.6833	1128	DP	A19-dp7(T)_24_0	0.166667	0.5	0.5	0.5	0.571429	0.6	0.75	0	0.571429	3	2	1	1	2	1	1	1	2	3	18.6053	704
Kojristskali	3	Kojristskali	41.6491	44.6833	1128	DP	A19-dp2(T)24_05	0.75	1	0.666667	0.5	0.571429	0.6	0	0.5	0.571429	2	2	1	2	1	1	2	3	1	0	18.6053	704
Kojristskali	3	Kojristskali	41.6491	44.6833	1128	DP	A19-dp4(T)_24_0	0.166667	1	0.666667	0.75	0.714286	0.8	0.5	0.166667	0.571429	2	2	2	1	1	1	1	1	2	0	18.6053	704
Kojristskali	3	Kojristskali	41.6491	44.6833	1128	DP	A19-dp6(T)_24_0	0.25	1	0.5	0.5	0.571429	0.6	0.5	0.5	0.428571	2	3	1	2	1	1	1	1	1	0	18.6053	704
Kojristskali	3	Kojristskali	41.6408	44.692	1374	DP	A20-DP1(T)_24_0	0.416667	1	0.333333	0.5	0.571429	0.4	0.25	0.5	0.714286	1	3	2	2	1	1	1	1	2	0	18.6053	704
Veres Gorge	4	Vere	41.7183	44.706	873	DP	A91-dp1(A)_05_0	0.416667	1	0.666667	0.25	0.857143	0.8	0.5	0.333333	0.285714	2	1	2	1	1	1	1	1	1	0	21.0253	580
Veres Gorge	4	Vere	41.719	44.6743	873	DP	A93-dp1(A)_05_0	0.416667	1	0.666667	0.5	0.857143	1	0.25	0.166667	0.714286	2	1	2	1	1	1	1	1	1	4	21.0253	580
Veres Gorge	4	Tskneti-Samadlo	41.679	44.6816	1233	DP	A1-dp2(A) _12_0	0.166667	0.5	0.5	0.25	0.571429	0.6	0.75	0.166667	0.142857	5	3	1	1	1	1	4	1	1	2	19.1027	664
Veres Gorge	4	Betania_Vere	41.6906	44.6129	768	DP	A15-dp2(T)_23_0	0.416667	0.5	0.5	0.25	0.714286	0.6	0.5	0.333333	0.285714	2	3	1	1	2	1	1	1	1	2	18.9793	659
Veres Gorge	4	Pantiani_betani	41.6731	44.609	1300	DP	A13_dp1(T)23_05	0.75	0.5	0.666667	0.25	0.714286	0.6	0	0.333333	0.714286	3	3	1	1	3	2	1	3	1	2	18.9793	659
Veres Gorge	4	Betania_vere	41.6906	44.6129	768	DP	A15-dp1(T)_23_0	0.416667	0.5	0.333333	0.5	0.714286	0.6	0.25	0.333333	0.428571	2	3	1	1	2	2	1	3	1	0	18.9793	659
Veres Gorge	4	Tsodoreti-Digmi	41.767	44.6131	864	DP	A67-dp1(T)_28_0	0.583333	0.5	0.5	0	0.285714	0.8	0.5	0.666667	0.571429	2	2	2	1	1	1	1	2	1	2	18.4653	698
Mtskheta	5	Zedazeni Moastr	41.8714	44.7656	1195	DP	A58-dp1(T)_15_0	0	1	0.666667	0	0.714286	0.4	0.75	0.333333	0.428571	2	2	1	1	1	1	1	1	3	4	20.2087	641
Mtskheta	5	Zedazeni Moastr	41.8714	44.7656	1195	DP	A58-dp6(A)_15_0	0.25	1	0.5	0	0.428571	0.8	0.75	0	0.285714	3	2	2	1	1	2	1	2	2	4	20.2087	641
Mtskheta	5	Zedazeni Moastr	41.8714	44.7656	1195	DP	A58-dp7(T)_15_0	0.416667	0.5	0.666667	0	0.285714	0.6	0.5	0	0.285714	3	3	2	1	1	1	1	1	1	2	20.2087	641
Mtskheta	5	road to Zedazen	41.8752	44.7683	1195	DP	A59-dp2(T)_15_0	0	0	0.833333	0	0.714286	1	0.5	0.333333	0.428571	1	0	2	1	1	2	0	1	2	4	20.9747	617
Mtskheta	5	Road to jvari	41.8415	44.743	623	DP	A57-dp1(T)_15_0	0.333333	0.5	0.333333	0.25	0.428571	0.6	0.5	0.333333	0.142857	3	1	1	1	2	2	4	3	1	3	21.76	559
Mtskheta	5	Zedazeni monast	41.8714	44.7656	1195	DP	A58-dp2(T)_15_0	0.416667	0.5	0.5	0.25	0.428571	0.8	0.25	0.5	0.142857	3	3	2	1	3	2	1	1	3	4	20.2087	641
Mtskheta	5	Zedazeni monast	41.8714	44.7656	1195	DP	A58-dp3(T)_15_0	0.166667	0.5	0.333333	0.25	0.428571	0.8	0.5	0.166667	0.285714	3	2	2	2	1	2	1	1	1	2	20.2087	641
Mtskheta	5	Road to Zedazen	41.8752	44.7683	1082	DP	A59-dp1(T)_15_0	0.416667	0	0.5	0.25	0.571429	0.6	0.25	0.833333	0.285714	2	2	2	2	2	2	4	3	2	0	20.9747	617
Mtskheta	5	gldani_Tskhvari	41.8521	44.8912	855	DP	A60-dp1(T)_15_0	0.166667	0.5	0.666667	0	0.428571	0.8	0.25	0.333333	0.428571	2	3	2	1	1	2	3	2	1	4	19.1787	683
Mtskheta	5	Tsodoreti_digmi	41.767	44.6131	864	DP	A67-dp1(P)_28_0	0.583333	0.5	0.5	0.25	0.428571	0.6	0	0.666667	0.428571	2	3	2	2	3	2	2	1	1	2	18.4653	698
Mtskheta	5	Chachubeti-Rkon	41.8444	44.2375	805	DP	A110_dp1f_17_07	0.333333	0.5	0.5	0.25	0.571429	0.6	0.75	0.333333	0.285714	3	1	1	1	1	1	1	1	3	2	19	689
Mtskheta	5	Chachubeti-Rkon	41.8444	44.2375	805	DP	A110_dp2f_17_07	0.416667	0.5	0.5	0.25	0.571429	0.4	0.5	0.333333	0.714286	2	2	2	1	1	1	1	1	3	2	19	689
Mtskheta	5	Chachubeti-Rkon	41.8386	44.2334	811	DP	A111_dp1sbd_17_	0.333333	0.5	0.333333	0.25	0.285714	0.6	0.75	0.666667	0.142857	4	3	2	1	1	1	3	1	3	3	19	689
Mtskheta	5	Chachubeti-Rkon	41.8386	44.2334	811	DP	A111_dp2sbd_17_	0.25	0.5	0.333333	0.25	0	0.4	0.5	0.5	0.285714	2	2	2	1	1	1	1	1	3	4	19	689
Mtskheta	5	Chachubeti-Rkon	41.8325	44.2303	839	DP	A112_dp1f_17_07	0.583333	0.5	0.5	0	0.428571	0.6	0.5	0.333333	0.285714	1	0	1	2	1	1	1	1	1	0	18.3387	704
Mtskheta	5	Chachubeti-Rkon	41.8325	44.2303	839	DP	A112_dp2f_17_07	0.333333	0.5	0.5	0.25	0.285714	0.8	0.5	0.166667	0.285714	4	1	1	1	1	1	1	1	1	2	18.3387	704
Veres Gorge	5	Dzaglaantkhevi	41.7663	44.6106	846	DP	A68-dp1(P)_28_0	0.333333	1	0.5	0.5	0.428571	0.4	0.25	0.333333	0.571429	3	3	2	2	3	2	2	2	1	4	18.4653	698
Tana Valley	6	Ateni Valley2	41.9004	44.0759	771	DP	A42_dp1f_14_06_	0.333333	0.5	0.333333	0	0.428571	0.6	0	0.333333	0.571429	3	2	2	1	2	1	1	1	3	3	18.4847	725
Tana Valley	6	Ateni Valley2	41.9004	44.0759	771	DP	A42_dp2_14_06_0	0.333333	1	0.666667	0.25	1	0.4	0.5	0.333333	0.714286	1	0	1	1	1	2	1	1	3	0	18.4847	725
Tana Valley	6	Ateni Valley	41.8963	44.0432	834	DP	A44_dp1f_14_06_	0.416667	0.5	0.5	0.25	0.857143	0.6	0.5	0.166667	0.714286	2	3	1	1	2	1	3	1	3	0	18.4847	725
Tana Valley	6	Ateni Valley	41.8963	44.0432	834	DP	A44_dp2f_14_06_	0.166667	0.5	0.666667	0.25	0.571429	0.6	0.75	0.166667	0.285714	4	3	1	1	3	1	1	1	2	4	18.4847	725
Tana Valley	6	Ateni Valley	41.8963	44.0432	834	DP	A44_dp3f_14_06_	0.333333	0.5	0.333333	0.25	0.428571	0.2	0.5	0.5	0.285714	3	3	2	1	1	1	3	1	3	2	18.4847	725
Tana Valley	6	Ateni Valley	41.8963	44.0432	834	DP	A44_dp4f_14_06_	0.333333	0.5	0.166667	0	0.142857	0.2	0.5	0.166667	0.285714	1	0	1	2	2	1	3	1	3	0	18.4847	725
Tana Valley	6	qvemo boshuri	41.8943	44.026	874	DP	A45_dp3f_14_06_	0.416667	0.5	0.333333	0	0.285714	0.6	0.25	0.166667	0.142857	4	2	2	2	3	1	1	1	3	2	17.84	758
Tana Valley	6	qvemo boshuri	41.8943	44.026	874	DP	A45_dp4f_14_06_	0.416667	0.5	0.333333	0.25	0.428571	0.4	0.5	0.5	0.285714	3	2	2	1	1	1	2	1	1	0	17.84	758
Tana Valley	6	qvemo boshuri	41.8652	43.9739	1048	DP	A49_dp2f_14_06_	0.333333	1	0.5	0.25	0.428571	0.6	0.5	0.5	0.285714	2	0	1	1	1	1	2	1	1	4	16.8053	786
Tana Valley	6	Kvemo boshuri	41.8943	44.026	874	DP	A45_dp1_14_06_0	0.5	0.5	0.333333	0.5	0.285714	0.6	0.25	0.333333	0.428571	3	3	1	1	1	2	1	3	3	0	17.84	758
Tana Valley	6	Kvemo boshuri	41.8839	43.9984	960	DP	A47_dp1f_14_06_	0.666667	0.5	0.5	0.5	0.428571	0.6	0.25	0.166667	0.571429	1	0	1	1	3	2	1	1	1	0	16.8247	820
Tana Valley	6	Kvemo boshuri	41.8728	43.9864	995	DP	A48_dp1f_14_06_	0.25	0.5	0.333333	0.5	0.428571	0.4	0.5	0.166667	0.428571	1	0	1	2	2	2	3	1	1	4	16.8053	786
Tana Valley	6	Kvemo boshuri	41.8652	43.9739	1048	DP	A49_dp1f_14_06_	0.166667	0.5	0.666667	0.5	0.428571	0.8	0.5	0.333333	0.285714	3	3	1	1	2	2	1	2	1	2	16.8053	786
Gombori	7	Gombori	41.8091	45.1426	884	DP	A63-dp1(T)_25_0	0.166667	0.5	0.5	0.25	0.571429	0.8	0.5	0.333333	0.142857	3	3	1	2	1	2	1	3	1	0	19.84	688

## Sheet: Microsat_specimens
Metapopulation	MetapopulationNo	Location	N	E	Elevation	species	sample	SC-CT	Ulb	CT-UL6	TM-UT	TM-UL7	CT-PPO3	CT-UT	SC-AN	FP	CT-SHAPE	CT-ORIENT	TM-SHAPE	PCT	PO2-PPO3	UL3	CPA-SHAPE	PRF	IPT	IP	BIO10	BIO12	Du215a	Du215b	Du418a	Du418b	Du47a	Du47b	Du218a	Du218b	Du323a	Du323b
Khrami Gorge	1	Dmanisi	41.3471	44.1482	1389	DD	A89-dd1(T)_01_0	0.583333	0.5	0.5	0	0.428571	0.6	0.25	0.5	0.285714	2	3	1	2	3	1	1	2	2	0	16.1633	692	228	244	146	158	272	280	199	199	185	213
Khrami Gorge	1	Dmanisi	41.3471	44.1482	1389	DD	A89-dd2(T)_01_0	0.416667	0.5	0.666667	0.5	0.714286	0.8	0.25	0.333333	0.571429	2	3	1	2	1	1	4	2	1	0	16.1633	692	228	244	150	158	272	280	199	199	185	213
Khrami Gorge	1	Dmanisi	41.3471	44.1482	1389	DD	A89-dd3(T)_01_0	0.583333	1	0.666667	0.5	0.714286	0.6	0.25	0.5	0.571429	2	2	2	2	1	2	3	1	2	1	16.1633	692	228	244	150	158	272	280	199	199	185	213
Khrami Gorge	1	Dmanisi	41.3471	44.1482	1389	DD	A89-dd4(T)_01_0	0.5	0.5	0.333333	0	0.571429	0.6	0.25	0.5	0.428571	2	3	2	2	3	1	1	3	1	1	16.1633	692	228	244	150	158	272	280	199	199	185	213
Khrami Gorge	1	Dmanisi	41.3471	44.1482	1389	DD	A89-dd5(T)_01_0	0.416667	0.5	0.5	0.25	0.571429	0.6	0.25	0.333333	0.285714	1	0	2	2	3	1	1	1	3	3	16.1633	692	228	244	150	158	272	280	199	199	185	213
Khrami Gorge	1	Dmanisi	41.3471	44.1482	1389	DD	A89-dd6(T)_01_0	0.5	0.5	0.5	0.25	0.571429	0.8	0.25	0.5	0.285714	2	3	1	2	1	1	0	3	1	0	16.1633	692	228	244	146	158	272	280	199	199	185	213
Khrami Gorge	1	Dmanisi	41.3471	44.1482	1389	DD	A89-dd7(T)_01_0	0.416667	1	0.666667	0.25	0.714286	0.6	0.25	0.5	0.285714	3	3	1	2	3	2	3	2	2	2	16.1633	692	228	244	146	158	272	280	199	199	185	213
Khrami Gorge	1	Dmanisi	41.3471	44.1482	1389	DD	A89-dd8(T)_01_0	0.333333	1	0.5	0.5	0.428571	0.4	0.25	0.5	0.285714	3	3	2	2	1	2	0	3	3	1	16.1633	692	228	244	150	158	272	280	199	199	185	213
Khrami Gorge	1	Karabulag_khram	41.3912	44.1001	1398	DD	A117-dd1(T)_25_	0.25	0.5	0.166667	0.25	0.428571	0	0	0.833333	0.285714	3	2	1	1	2	1	2	2	1	4	16.2073	694	206	232	150	158	272	280	191	191	185	213
Khrami Gorge	1	Karabulag_khram	41.4644	44.2135	1211	DD	A119-dd1(T)_25_	0.666667	0.5	0.5	0.25	0.571429	0.6	0	0.666667	0.571429	1	0	1	2	2	1	2	1	1	0	17.9647	625	228	244	150	158	272	280	199	199	185	213
Khrami Gorge	1	Khtamis xeoba	41.5594	44.2543	1003	DD	A76-dd1(T)_29_0	0.666667	0.5	0.333333	0	0.571429	0.6	0.5	0.5	0.285714	2	2	2	2	3	1	1	1	2	4	16.104	733	228	244	146	158	272	280	199	199	185	213
Khrami Gorge	1	Khtamis xeoba	41.5537	44.1769	984	DD	A81-dd2(T)_29_0	0.75	0.5	0.5	0.25	0.428571	0.4	0.25	0.5	0.428571	2	2	1	2	2	1	2	1	3	2	16.204	713	244	244	150	158	272	280	199	199	185	213
Khrami Gorge	1	Khtamis xeoba	41.5561	44.2363	1125	DD	A78_29_06_08 (5	0.75	0.5	0.333333	0.25	0.285714	0.6	0.5	0.5	0.428571	4	3	1	2	1	1	1	1	1	2	17.056	675	228	244	138	142	272	272	199	199	185	213
Algeti Gorge	2	Algeti left ban	41.6312	44.4718	882	DD	A39_dd1_13_06_0	0.25	0.5	0.333333	0.25	0.428571	0.6	0.5	0.166667	0.285714	2	3	1	2	2	1	4	1	2	0	18.5133	674	228	244	154	154	272	280	199	199	185	213
Algeti Gorge	2	Kldekari 1	41.7437	44.2076	1950	DD	A108-dd1(D)_13_	0.5	0	0.333333	0	0.428571	0.4	0.25	0.666667	0.285714	1	0	1	2	1	1	3	1	2	0	13.88	915	228	244	150	150	272	280	199	199	185	213
Algeti Gorge	2	Mokhisi_maglisi	41.6969	44.4236	1395	DD	A30_DD1_13_06_2	0.666667	0	0.5	0	0.428571	0.6	0	0.5	0.285714	1	0	1	1	3	1	1	2	1	4	17.1747	755	232	244	150	150	272	280	199	199	185	213
Algeti Gorge	2	Mokhisi_maglisi	41.6969	44.4236	1395	DD	A30_DD2_13_06_2	0.416667	0.5	0.5	0	0.428571	0.6	0	0.5	0.428571	3	3	1	1	3	1	2	2	2	0	17.1747	755	244	244	138	154	272	280	199	199	185	217
Algeti Gorge	2	Mokhisi_maglisi	41.6969	44.4236	1395	DD	A30_DD7_13_06_2	0.333333	0.5	0.5	0.25	0.285714	0.6	0.25	0.5	0.428571	3	1	2	1	1	1	4	1	2	2	17.1747	755	228	244	138	154	272	280	199	199	185	213
Algeti Gorge	2	Mokhisi_maglisi	41.6969	44.4236	1395	DD	A30_DD12_13_06_	0.416667	0.5	0.5	0.25	0.428571	0.6	0.25	0.5	0.142857	2	3	1	1	1	1	2	2	2	0	17.1747	755	228	244	134	154	272	280	203	203	185	213
Algeti Gorge	2	Manglisi	41.6912	44.3836	1165	DD	A32_dd1_13_06_0	0.583333	0.5	0.5	0	0.428571	0.4	0.25	0.333333	0.571429	3	2	2	1	3	1	0	1	2	2	17.624	716	228	244	142	142	272	280	199	199	185	213
Algeti Gorge	2	Algeti left ban	41.6612	44.4083	975	DD	A36_dd1_13_06_0	0.416667	0.5	0.5	0	0.428571	0.6	0.25	0.5	0.571429	2	1	2	1	3	1	2	1	1	0	17.3873	713	228	244	150	154	276	276	199	199	185	213
Algeti Gorge	2	Manglisi_tsalka	41.6651	44.3833	1189	DD	A62-dd1(T)_22_0	0.416667	0.5	0.333333	0.25	0.428571	0.6	0.25	0.5	0.142857	3	3	2	1	2	1	1	3	1	0	17.3873	713	228	244	138	158	272	280	199	199	185	213
Kojristskali	3	Kojori_plot	41.6491	44.6833	1128	DD	A19-dd1(T)_24_0	0.666667	0.5	0.333333	0	0.571429	0.6	0	0.5	0.285714	1	0	1	2	3	1	2	2	1	0	18.6053	704	228	244	150	150	272	280	199	199	185	213
Kojristskali	3	Kojori_plot	41.6491	44.6833	1128	DD	A19-dd2(P)24_05	0.833333	0.5	0.333333	0	0.428571	0.6	0	0.5	0.285714	2	3	2	2	2	1	2	2	1	0	18.6053	704	228	244	150	150	272	280	199	199	185	213
Kojristskali	3	Kojori_plot	41.6491	44.6833	1128	DD	A19-dd3(T)_24_0	0.5	0	0.333333	0	0.571429	0.4	0	0.166667	0.714286	3	3	2	1	1	1	2	1	2	0	18.6053	704	232	244	150	150	272	280	199	199	185	213
Kojristskali	3	Kojori_plot	41.6491	44.6833	1128	DD	A19-dd4(P)_24_0	0.416667	0.5	0.166667	0	0.428571	0.4	0	0.166667	0.142857	3	2	1	2	2	1	2	1	1	0	18.6053	704	232	244	142	150	272	280	199	199	185	213
Kojristskali	3	Kojori_plot	41.6491	44.6833	1128	DD	A19-dd5(T)_24_0	0.5	0.5	0.333333	0.25	0.428571	0.6	0.25	0.5	0.571429	2	3	2	2	2	1	3	1	1	4	18.6053	704	228	244	146	150	272	280	199	199	185	213
Kojristskali	3	Kojori_plot	41.6491	44.6833	1128	DD	A19-dd6(T)24_05	0.583333	0.5	0.333333	0.25	0.428571	0.8	0.25	0.5	0.285714	3	2	1	2	2	1	3	1	2	0	18.6053	704	232	244	150	158	272	280	199	199	185	213
Kojristskali	3	Kojori_plot	41.6491	44.6833	1128	DD	A19-dd7(T)24_05	0.583333	0.5	0.333333	0	0.428571	0.4	0	0.5	0.428571	3	2	2	1	2	1	2	3	1	0	18.6053	704	228	244	150	158	272	280	199	199	185	213
Kojristskali	3	Kojori_plot	41.6491	44.6833	1128	DD	A19-dd8(T)_24_0	0.583333	0.5	0.5	0.25	0.428571	0.6	0	0.5	0.428571	3	3	1	1	3	1	1	2	1	4	18.6053	704	232	244	150	158	272	280	199	199	185	213
Kojristskali	3	Kojori_plot	41.6491	44.6833	1128	DD	A19-dd9(T)24_05	0.5	0.5	0.5	0	0.428571	0.6	0	0.5	0.285714	2	3	2	1	3	1	3	1	1	0	18.6053	704	228	244	150	150	272	280	199	199	213	213
Kojristskali	3	Kojori_plot	41.6491	44.6833	1128	DD	A19-dd10(T)_24_	0.583333	0.5	0.333333	0.25	0.571429	0.6	0.25	0.5	0.285714	2	1	1	2	1	1	0	2	1	4	18.6053	704	232	244	150	158	272	280	199	199	185	213
Kojristskali	3	Kojori_plot	41.6491	44.6833	1128	DD	A19-dd12(T)_24_	0.5	0.5	0.5	0	0.571429	0.6	0	0.5	0.428571	3	3	2	1	2	1	3	1	1	0	18.6053	704	232	244	142	150	272	280	199	199	185	213
Kojristskali	3	Kojori_plot	41.6491	44.6833	1128	DD	A19-dd14 (T)_24	0.583333	0.5	0.5	0	0.571429	0.8	0	0.5	0.428571	2	3	1	1	1	1	0	1	1	2	18.6053	704	228	244	150	158	272	280	199	199	185	213
Kojristskali	3	Kojori_plot	41.6491	44.6833	1128	DD	A19-dd15 (P)_24	0.5	0.5	0.5	0.25	0.571429	0.6	0.25	0.333333	0.571429	2	3	1	2	1	1	2	2	1	0	18.6053	704	232	244	150	150	272	280	199	199	185	213
Veres Gorge	4	Vere	41.7465	44.6415	873	DD	A101-dd2(A)_06_	0.583333	0.5	0.333333	0.25	0.285714	0.6	0.5	0.5	0.428571	1	0	1	1	3	1	2	1	2	0	19.2133	667	228	244	154	154	276	280	203	203	185	213
Veres Gorge	4	Pantiani-Betani	41.6654	44.6157	1388	DD	A12-dd1(A)_23_0	0.583333	0	0	0.25	0.428571	0.4	0.25	0.5	0.285714	4	2	1	2	1	1	0	1	2	4	17.9433	722	228	244	158	158	272	280	199	199	183	213
Veres Gorge	4	Tskneti-Samadlo	41.679	44.6816	1233	DD	A1-dd1(A)_05_05	0.5	0.5	0.5	0.5	0.428571	0.6	0.25	0.333333	0.571429	1	0	1	1	2	2	2	1	2	0	19.1027	664	228	244	146	158	276	280	187	187	205	209
Veres Gorge	4	Pantiani-Betani	41.6642	44.6159	1394	DD	A11-dd1(A)_23_0	0.416667	0.5	0.5	0.25	0.285714	0.6	0	0.666667	0.285714	2	3	2	1	3	2	3	1	2	0	17.9433	722	228	244	138	142	272	280	199	199	185	213
Veres Gorge	4	Pantiani-Betani	41.6642	44.6159	1394	DD	A11-dd2(A)_23_0	0.583333	0.5	0.5	0	0.428571	0.4	0	0.333333	0.285714	2	3	1	2	2	2	4	1	2	0	17.9433	722	228	244	150	154	272	280	199	199	185	213
Veres Gorge	4	Pantiani-Betani	41.6642	44.6159	1394	DD	A11-dd3(A)_23_0	0.5	0.5	0.333333	0	0.428571	0.6	0	0.333333	0.428571	2	3	1	1	2	2	3	1	2	0	17.9433	722	228	244	150	158	272	280	199	199	185	213
Mtskheta	5	Tsodoreti Pass	41.7652	44.6182	990	DD	A65-dd7(T)_28_0	0.833333	0.5	0.333333	0.25	0.428571	0.6	0.5	0.333333	0.285714	2	3	2	1	2	1	3	2	1	4	18.4653	698	228	244	?	?	272	280	199	199	185	213
Mtskheta	5	Dzaglaantxevi	41.7663	44.6106	846	DD	A68-dd1(T)_28_0	0.5	0.5	0.333333	0.25	0.428571	0.6	0.5	0.5	0.285714	4	3	1	2	3	1	0	2	2	0	18.4653	698	228	244	?	?	272	280	199	199	185	213
Mtskheta	5	Dzaglaantxevi	41.7663	44.6106	846	DD	A68-dd5(T)_28_0	0.666667	0.5	0.333333	0	0.571429	0.6	0.5	0.5	0.285714	2	3	1	2	2	1	3	1	2	0	18.4653	698	228	244	150	158	272	280	199	199	185	213
Mtskheta	5	Zedazeni monast	41.8714	44.7656	1195	DD	A58-dd1(T)_15_0	0.416667	1	0.5	0.25	0.714286	0.4	0.25	0.5	0.285714	1	0	1	1	3	1	3	1	2	4	20.2087	641	228	244	138	154	272	280	199	199	185	213
Mtskheta	5	Zedazeni monast	41.8714	44.7656	1195	DD	A58-dd2(T)_15_0	0.583333	0.5	0.5	0.25	0.428571	0.6	0.25	0.5	0.285714	3	3	1	2	3	2	2	1	1	0	20.2087	641	228	244	150	150	272	280	199	199	181	201
Mtskheta	5	Zedazeni monast	41.8714	44.7656	1195	DD	A58-dd3(T)_15_0	0.666667	0.5	0.333333	0.25	0.428571	0.4	0.25	0.5	0.285714	5	0	2	2	3	2	0	2	2	0	20.2087	641	228	244	154	158	272	280	199	199	185	213
Mtskheta	5	Zedazeni monast	41.8714	44.7656	1195	DD	A58-dd8(T)_15_0	0.5	0.5	0.5	0.25	0.285714	0.6	0.25	0.666667	0.428571	2	3	1	2	2	2	1	3	2	0	20.2087	641	228	244	154	154	272	280	199	199	185	213
Mtskheta	5	Tsodoreti pass	41.7652	44.6182	990	DD	A65-dd7(D)_28_0	0.833333	0.5	0.333333	0.25	0.428571	0.6	0.25	0.333333	0.142857	2	3	2	1	2	1	3	1	1	4	18.4653	698	228	244	?	?	272	280	199	199	185	213
Mtskheta	5	Tedzami	41.788	44.263	1118	DD	A116_dd1_17_07_	0.333333	0.5	0.5	0.25	0.428571	0.6	0	0.5	0.571429	2	3	1	1	3	2	0	1	3	0	15.4407	832	206	232	150	158	272	280	199	199	185	213
Tana Valley	6	Tedzami	41.8081	44.2379	940	DD	A114_dd1_17_07_	0.75	0.5	0.333333	0.25	0.428571	0.4	0.25	0.5	0.142857	1	0	1	1	1	1	3	2	1	3	18.3387	704	224	224	146	146	272	280	199	199	185	213
Tana Valley	6	Kvemo boshuri	41.8728	43.9864	995	DD	A48_dd2_14_06_0	0.666667	0.5	0.333333	0.5	0.428571	0.4	0.25	0.5	0.285714	1	0	1	1	2	1	3	1	3	0	16.8053	786	228	244	?	?	272	272	195	195	185	213
Tana Valley	6	Kvemo boshuri	41.8728	43.9864	995	DD	A48_dd1_14_06_0	0.583333	0.5	0.5	0.25	0.571429	0.6	0.25	0.333333	0.428571	1	0	2	1	3	2	4	2	2	0	16.8053	786	228	244	150	150	272	272	199	199	185	213
Tana Valley	6	Kvemo boshuri	41.8652	43.9739	1048	DD	A49_dd1_14_06_0	0.5	0.5	0.5	0.5	0.428571	0.6	0.25	0.333333	0.285714	2	3	1	1	2	2	3	3	2	0	16.8053	786	228	244	150	150	272	280	203	203	185	213
Tana Valley	6	Kvemo boshuri	41.8626	43.9267	1146	DD	A55_dd1_14_06_0	0.5	0.5	0.333333	0.25	0.428571	0.4	0	0.5	0.142857	3	2	1	2	2	1	2	1	2	0	16.1847	821	228	244	150	150	272	280	203	203	185	213
Khrami Gorge	1	Karabulag_khram	41.4684	44.2227	1128	DP	A120-dp1(T)_25_	0.5	1	0.333333	0.25	0.428571	0.4	0.25	0.5	0.428571	3	2	2	2	1	1	1	2	2	4	17.9647	625	232	248	142	158	276	280	?	?	189	189
Khrami Gorge	1	Karabulag_khram	41.4803	44.2288	1019	DP	A121-dp1(T)_25_	0.583333	1	0.5	0.5	0.428571	0.2	0	0.333333	0.714286	2	1	1	2	2	1	2	1	1	1	17.9647	625	232	256	138	154	280	316	?	?	193	213
Algeti Gorge	2	Mokhisi_manglis	41.6885	44.391	1183	DP	A31_dp1m_13_06_	0.416667	0.5	0.166667	0.25	0.428571	0.2	0	0.333333	0.285714	3	3	1	2	1	1	2	2	1	3	17.624	716	252	252	138	142	268	280	187	187	181	193
Algeti Gorge	2	Mokhisi_manglis	41.6885	44.391	1183	DP	A31_dp5m_13_06_	0.416667	1	0.333333	0	0.428571	0.4	0.25	0.5	0.285714	2	1	2	1	1	1	0	2	2	2	17.624	716	236	256	142	154	268	272	195	195	197	213
Algeti Gorge	2	Manglisi_algeti	41.6912	44.3836	1046	DP	A33_dp1m_13_06_	0.416667	0.5	0.5	0.25	0.571429	0.6	0.25	0.333333	0.285714	2	3	2	2	1	1	1	1	1	0	17.624	716	224	256	154	158	280	324	191	191	193	209
Algeti Gorge	2	Manglisi_Tetrit	41.6767	44.3815	984	DP	A34_dp1f_13_06_	0.5	0.5	0.333333	0.25	0.571429	0.6	0	0	0.428571	1	0	1	2	1	1	2	3	2	0	17.624	716	212	228	142	150	276	324	191	191	193	213
Kojristskali	3	Kojristskali	41.6491	44.6833	1128	DP	A19-dp5(T)_24_0	0	0.5	0.833333	0	0.714286	1	1	0.5	0.285714	2	2	1	2	1	1	1	1	1	4	18.6053	704	240	244	150	154	276	292	179	179	193	209
Kojristskali	3	Kojristskali	41.6491	44.6833	1128	DP	A19-dp7(T)_24_0	0.166667	0.5	0.5	0.5	0.571429	0.6	0.75	0	0.571429	3	2	1	1	2	1	1	1	2	3	18.6053	704	232	244	146	150	320	324	179	179	193	213
Kojristskali	3	Kojristskali	41.6491	44.6833	1128	DP	A19-dp2(T)24_05	0.75	1	0.666667	0.5	0.571429	0.6	0	0.5	0.571429	2	2	1	2	1	1	2	3	1	0	18.6053	704	236	240	146	150	276	276	179	183	197	213
Kojristskali	3	Kojristskali	41.6491	44.6833	1128	DP	A19-dp4(T)_24_0	0.166667	1	0.666667	0.75	0.714286	0.8	0.5	0.166667	0.571429	2	2	2	1	1	1	1	1	2	0	18.6053	704	240	244	142	150	276	276	179	179	209	213
Kojristskali	3	Kojristskali	41.6491	44.6833	1128	DP	A19-dp6(T)_24_0	0.25	1	0.5	0.5	0.571429	0.6	0.5	0.5	0.428571	2	3	1	2	1	1	1	1	1	0	18.6053	704	224	236	142	154	300	304	179	179	189	209
Kojristskali	3	Kojristskali	41.6408	44.692	1374	DP	A20-DP1(T)_24_0	0.416667	1	0.333333	0.5	0.571429	0.4	0.25	0.5	0.714286	1	3	2	2	1	1	1	1	2	0	18.6053	704	240	240	138	143	276	300	183	199	193	213
Veres Gorge	4	Vere	41.719	44.6743	873	DP	A93-dp1(A)_05_0	0.416667	1	0.666667	0.5	0.857143	1	0.25	0.166667	0.714286	2	1	2	1	1	1	1	1	1	4	21.0253	580	240	244	150	150	276	276	175	187	193	205
Veres Gorge	4	Tskneti-Samadlo	41.679	44.6816	1233	DP	A1-dp2(A) _12_0	0.166667	0.5	0.5	0.25	0.571429	0.6	0.75	0.166667	0.142857	5	3	1	1	1	1	4	1	1	2	19.1027	664	244	244	150	150	268	276	?	?	209	213
Veres Gorge	4	Pantiani_betani	41.6731	44.609	1300	DP	A13_dp1(T)23_05	0.75	0.5	0.666667	0.25	0.714286	0.6	0	0.333333	0.714286	3	3	1	1	3	2	1	3	1	2	18.9793	659	232	236	150	154	276	276	179	187	209	213
Veres Gorge	4	Betania_vere	41.6906	44.6129	768	DP	A15-dp1(T)_23_0	0.416667	0.5	0.333333	0.5	0.714286	0.6	0.25	0.333333	0.428571	2	3	1	1	2	2	1	3	1	0	18.9793	659	240	244	146	154	324	324	179	187	213	226
Mtskheta	5	Road to jvari	41.8415	44.743	623	DP	A57-dp1(T)_15_0	0.333333	0.5	0.333333	0.25	0.428571	0.6	0.5	0.333333	0.142857	3	1	1	1	2	2	4	3	1	3	21.76	559	244	244	142	142	300	300	195	207	189	209
Mtskheta	5	Zedazeni monast	41.8714	44.7656	1195	DP	A58-dp2(T)_15_0	0.416667	0.5	0.5	0.25	0.428571	0.8	0.25	0.5	0.142857	3	3	2	1	3	2	1	1	3	4	20.2087	641	228	240	142	150	296	320	183	183	205	221
Mtskheta	5	Zedazeni monast	41.8714	44.7656	1195	DP	A58-dp3(T)_15_0	0.166667	0.5	0.333333	0.25	0.428571	0.8	0.5	0.166667	0.285714	3	2	2	2	1	2	1	1	1	2	20.2087	641	228	240	142	146	320	324	183	199	213	221
Mtskheta	5	Road to Zedazen	41.8752	44.7683	1082	DP	A59-dp1(T)_15_0	0.416667	0	0.5	0.25	0.571429	0.6	0.25	0.833333	0.285714	2	2	2	2	2	2	4	3	2	0	20.9747	617	224	240	150	154	276	308	?	?	205	221
Mtskheta	5	gldani_Tskhvari	41.8521	44.8912	855	DP	A60-dp1(T)_15_0	0.166667	0.5	0.666667	0	0.428571	0.8	0.25	0.333333	0.428571	2	3	2	1	1	2	3	2	1	4	19.1787	683	240	244	154	154	276	276	?	?	189	209
Mtskheta	5	Tsodoreti_digmi	41.767	44.6131	864	DP	A67-dp1(P)_28_0	0.583333	0.5	0.5	0.25	0.428571	0.6	0	0.666667	0.428571	2	3	2	2	3	2	2	1	1	2	18.4653	698	228	244	150	154	272	276	179	199	185	213
Veres Gorge	5	Dzaglaantkhevi	41.7663	44.6106	846	DP	A68-dp1(P)_28_0	0.333333	1	0.5	0.5	0.428571	0.4	0.25	0.333333	0.571429	3	3	2	2	3	2	2	2	1	4	18.4653	698	236	244	138	142	276	276	179	199	193	213
Tana Valley	6	Kvemo boshuri	41.8943	44.026	874	DP	A45_dp1_14_06_0	0.5	0.5	0.333333	0.5	0.285714	0.6	0.25	0.333333	0.428571	3	3	1	1	1	2	1	3	3	0	17.84	758	220	200	140	154	272	280	191	203	193	213
Tana Valley	6	Kvemo boshuri	41.8839	43.9984	960	DP	A47_dp1f_14_06_	0.666667	0.5	0.5	0.5	0.428571	0.6	0.25	0.166667	0.571429	1	0	1	1	3	2	1	1	1	0	16.8247	820	224	224	142	146	276	276	187	207	189	205
Tana Valley	6	Kvemo boshuri	41.8728	43.9864	995	DP	A48_dp1f_14_06_	0.25	0.5	0.333333	0.5	0.428571	0.4	0.5	0.166667	0.428571	1	0	1	2	2	2	3	1	1	4	16.8053	786	220	220	146	150	276	280	195	211	189	193
Tana Valley	6	Kvemo boshuri	41.8652	43.9739	1048	DP	A49_dp1f_14_06_	0.166667	0.5	0.666667	0.5	0.428571	0.8	0.5	0.333333	0.285714	3	3	1	1	2	2	1	2	1	2	16.8053	786	216	216	150	154	276	316	203	207	189	189
