# Supplementary material for: Genetic and Environmentally Induced Scalation Variation in Bisexual and Parthenogenetic Lizards
Source: Biology (Basel). 2026 Jun 3;15(11):882. doi: 10.3390/biology15110882 (PMC13255693; doi:10.3390/biology15110882)
Supplement: Supplementary file 1 [file biology-15-00882-s001.zip › Table S2_EK.xlsx]

## Sheet: full_tadaset
Normalized singularity estimates in [0,1] interval.
D. dahli
						D. portschinskii
	Numerical			Nominal			Numerical			Nominal
A117-dd1(T)_25_	0.30797		A89-dd8(T)_01_0	0.764566		A93-dp1(A)_05_0	0.307094		A59-dp1(T)_15_0	0.71606
A30_DD3_13_06_2	0.26887		A58-dd3(T)_15_0	0.726218		A59-dp2(T)_15_0	0.302882		A57-dp1(T)_15_0	0.69103
A19-dd3(T)_24_0	0.239196		A101-dd2(A)_06_	0.692521		A19-dp5(T)_24_0	0.30188		A68-dp1(P)_28_0	0.677597
A53_dd1_14_06_0	0.228691		A48_dd1_14_06_0	0.692235		A87-dp1(T)_01_0	0.284084		A34_dp1f_13_06_	0.6638
A120-dd1(P)_25_	0.223618		A72-dd5(P)_29_0	0.663587		A42_dp2_14_06_0	0.27505		A48_dp1f_14_06_	0.663316
A89-dd3(T)_01_0	0.212596		A89-dd3(T)_01_0	0.663552		A19-dp4(T)_24_0	0.263515		A87-dp1(T)_01_0	0.646832
A72-dd2(P)_29_0	0.20926		A73-dd1(P)_29_0	0.658274		A44_dp4f_14_06_	0.261863		A44_dp4f_14_06_	0.645281
A89-dd7(T)_01_0	0.208727		A19-dd7(T)24_05	0.651919		A121-dp2(P)_25_	0.259029		A59-dp2(T)_15_0	0.639921
A31_dd2_13_06_0	0.201018		A89-dd7(T)_01_0	0.649437		A121-dp1(T)_25_	0.258598		A67-dp1(P)_28_0	0.625545
A74-dd3(P)_29_0	0.200647		A68-dd1(T)_28_0	0.647448		A19-dp2(T)24_05	0.256605		A31_dp5m_13_06_	0.623866
A19-dd11 (A)_24	0.195708		A120-dd1(P)_25_	0.64243		A58-dp1(T)_15_0	0.254279		A121-dp1(T)_25_	0.619967
A89-dd2(T)_01_0	0.195071		A71-dd1(P)_29_0	0.632579		A59-dp1(T)_15_0	0.243077		A31_dp1m_13_06_	0.612904
A89-dd8(T)_01_0	0.193196		A114_dd1_17_07_	0.631267		A13_dp1(T)23_05	0.234982		A45_dp3f_14_06_	0.609949
A19-dd4(P)_24_0	0.19102		A49_dd1_14_06_0	0.629785		A58-dp6(A)_15_0	0.23453		A60-dp1(T)_15_0	0.601578
A12-dd1(A)_23_0	0.191008		A89-dd4(T)_01_0	0.628816		A20-DP1(T)_24_0	0.222951		A13_dp1(T)23_05	0.594976
A72-dd4(P)_29_0	0.190522		A36_dd3_13_06_0	0.625942		A33_dp2f_13_06_	0.221611		A58-dp6(A)_15_0	0.589131
A121-dd2(P)_25_	0.185767		A121-dd1(P)_25_	0.622636		A67-dp1(T)_28_0	0.220398		A47_dp1f_14_06_	0.588971
A58-dd1(T)_15_0	0.177103		A62-dd1(T)_22_0	0.620573		A19-dp7(T)_24_0	0.215798		A19-dp2(T)24_05	0.588607
A30_DD1_13_06_2	0.172358		A58-dd8(T)_15_0	0.620243		A91-dp1(A)_05_0	0.212697		A111_dp1sbd_17_	0.588262
A120-dd3(P)_25_	0.171638		A19-dd10(T)_24_	0.61993		A31_dp1m_13_06_	0.212102		A120-dp1(T)_25_	0.583073
A108-dd1(D)_13_	0.170993		A31_DD1_13_06_0	0.618697		A111_dp1sbd_17_	0.207924		A49_dp1f_14_06_	0.581768
A11-dd1(A)_23_0	0.16964		A80-dd1(T)_29_0	0.617843		A111_dp2sbd_17_	0.204213		A15-dp1(T)_23_0	0.577833
A39_dd2_13_06_0	0.167637		A101-dd3(A)_06_	0.617501		A34_dp1f_13_06_	0.20055		A45_dp1_14_06_0	0.5775
A11-dd2(A)_23_0	0.165728		A65-dd7(T)_28_0	0.614826		A31_dp5m_13_06_	0.199709		A58-dp2(T)_15_0	0.576436
A36_dd2_13_06_0	0.162742		A117-dd1(T)_25_	0.614205		A68-dp1(P)_28_0	0.198908		A33_dp2f_13_06_	0.576304
A68-dd1(T)_28_0	0.161384		A74-dd5(P)_29_0	0.610178		A67-dp1(P)_28_0	0.198747		A44_dp2f_14_06_	0.575332
A48_dd3_14_06_0	0.159381		A76-dd4(T)_29_0	0.610085		A35_dp2f_13_06_	0.197544		A63-dp1(T)_25_0	0.573356
A101-dd4(A)_06_	0.158555		A89-dd9(T)_01_0	0.608388		A58-dp7(T)_15_0	0.196988		A42_dp2_14_06_0	0.568496
A116_dd2_17_07_	0.155262		A58-dd2(T)_15_0	0.605195		A47_dp1f_14_06_	0.195639		A44_dp1f_14_06_	0.567981
A65-dd8(T)_28_0	0.151736		A19-dd2(P)24_05	0.604112		A19-dp6(T)_24_0	0.195311		A19-dp7(T)_24_0	0.557193
A33_dd1_13_06_2	0.151214		A120-dd3(P)_25_	0.603457		A44_dp1f_14_06_	0.194771		A1-dp2(A) _12_0	0.552436
A71-dd3(P)_29_0	0.150984		A30_DD7_13_06_2	0.602275		A120-dp1(T)_25_	0.191888		A42_dp1f_14_06_	0.549888
A38_dd2_13_06_0	0.146818		A70-dd2(P)_29_0	0.602047		A60-dp1(T)_15_0	0.191231		A35_dp2f_13_06_	0.549773
A39_dd1_13_06_0	0.145511		A1-dd1(A)_05_05	0.601366		A45_dp3f_14_06_	0.190374		A58-dp3(T)_15_0	0.542869
A83-dd1(T)_29_0	0.144976		A83-dd1(T)_29_0	0.600713		A42_dp1f_14_06_	0.190288		A20-DP1(T)_24_0	0.540201
A30_DD13_13_06_	0.14384		A52_dd1_14_06_0	0.597263		A49_dp1f_14_06_	0.185566		A44_dp3f_14_06_	0.536817
A101-dd2(A)_06_	0.143667		A82-dd2(T)_29_0	0.596918		A1-dp2(A) _12_0	0.184804		A49_dp2f_14_06_	0.528656
A119-dd1(T)_25_	0.143313		A71-dd5(P)_29_0	0.595827		A44_dp2f_14_06_	0.184457		A112_dp1f_17_07	0.524258
A119-dd2(P)_25_	0.140422		A89-dd5(T)_01_0	0.59538		A48_dp1f_14_06_	0.181885		A45_dp4f_14_06_	0.515583
A72-dd5(P)_29_0	0.140038		A68-dd2(T)_28_0	0.594469		A45_dp1_14_06_0	0.17996		A67-dp1(T)_28_0	0.513462
A37_dd1_13_06_0	0.139192		A72-dd2(P)_29_0	0.593647		A44_dp3f_14_06_	0.17856		A110_dp1f_17_07	0.508793
A80-dd2(T)_29_0	0.138506		A32_dd2_13_06_0	0.592687		A15-dp1(T)_23_0	0.177274		A112_dp2f_17_07	0.507893
A1-dd1(A)_05_05	0.137754		A11-dd1(A)_23_0	0.59237		A58-dp2(T)_15_0	0.175376		A19-dp5(T)_24_0	0.493978
A19-dd13(A)_24_	0.137177		A119-dd2(P)_25_	0.592244		A49_dp2f_14_06_	0.173906		A121-dp2(P)_25_	0.488742
A58-dd4(T)_15_0	0.137094		A38_dd5_13_06_0	0.590782		A110_dp2f_17_07	0.173439		A58-dp1(T)_15_0	0.487618
A19-dd14 (T)_24	0.137011		A36_dd2_13_06_0	0.590533		A63-dp1(T)_25_0	0.171249		A15-dp2(T)_23_0	0.485907
A55_dd1_14_06_0	0.136793		A116_dd1_17_07_	0.590264		A58-dp3(T)_15_0	0.170249		A19-dp4(T)_24_0	0.481844
A74-dd5(P)_29_0	0.136493		A68-dd4(T)_28_0	0.588786		A112_dp2f_17_07	0.167439		A110_dp2f_17_07	0.479299
A65-dd7(D)_28_0	0.135573		A19-dd1(T)_24_0	0.587679		A112_dp1f_17_07	0.164717		A111_dp2sbd_17_	0.478374
A116_dd1_17_07_	0.135078		A89-dd6(T)_01_0	0.585232		A110_dp1f_17_07	0.15848		A33_dp1m_13_06_	0.47629
A19-dd2(P)24_05	0.134448		A32_dd1_13_06_0	0.58239		A45_dp4f_14_06_	0.158212		A19-dp6(T)_24_0	0.474334
A122-dd4(P)_25_	0.133267		A30_DD1_13_06_2	0.581503		A57-dp1(T)_15_0	0.153503		A93-dp1(A)_05_0	0.470855
A65-dd1(T)_28_0	0.131962		A38_dd2_13_06_0	0.58149		A15-dp2(T)_23_0	0.150203		A91-dp1(A)_05_0	0.466754
A70-dd1(P)_29_0	0.13183		A58-dd4(T)_15_0	0.580969		A33_dp1m_13_06_	0.145973		A58-dp7(T)_15_0	0.454067
A48_dd2_14_06_0	0.131123		A11-dd2(A)_23_0	0.579988
A73-dd1(P)_29_0	0.13032		A39_dd2_13_06_0	0.579851		average	0.208007			0.563177
A70-dd2(P)_29_0	0.129963		A77-dd2(T)_29_0	0.579841		relative range, RR=(max-min)/max
A13-dd1(P)_ 23_	0.129505		A122-dd4(P)_25_	0.577875		RR	0.524664			0.365881
A11-dd3(A)_23_0	0.128727		A71-dd2(P)_29_0	0.577814		standard deviation SD
A80-dd1(T)_29_0	0.127854		A62-dd2(T)_22_0	0.576732		SD	0.0405441			0.0636226
A49_dd1_14_06_0	0.127626		A7-Dd1(L)_21_05	0.576699		coefficient of variation, CV
A19-dd7(T)24_05	0.127071		A53_dd1_14_06_0	0.575242		CV	0.194917			0.112971
A116_dd3_17_07_	0.12684		A76-dd8(T)_29_0	0.57222
A32_dd1_13_06_0	0.126557		A36_dd1_13_06_0	0.571875
A115_dd1_17_07_	0.12634		A70-dd6(P)_29_0	0.57059
A30_DD10__13_06	0.12618		A19-dd12(T)_24_	0.569877
A65-dd7(T)_28_0	0.126022		A89-dd2(T)_01_0	0.569819
A114_dd1_17_07_	0.125137		A102-dd2(A)_13_	0.569723
A31_DD1_13_06_0	0.124386		A70-dd4(P)_29_0	0.56931
A102-dd2(A)_13_	0.124379		A19-dd8(T)_24_0	0.568325
A122-dd2(P)_25_	0.123495		A83-dd5(T)_29_0	0.56761
A81-dd3(T)_29_0	0.123399		A80-dd2(T)_29_0	0.567579
A9-Dd1(T)_21_05	0.123194		A19-dd5(T)_24_0	0.567529
A65-dd2(T)_28_0	0.123176		A37_dd1_13_06_0	0.565419
A65-dd2(T)_28_0	0.123176		A33_dd1_13_06_2	0.564814
A12-dd2(A)_ 23_	0.121738		A11-dd3(A)_23_0	0.563644
A19-dd1(T)_24_0	0.121669		A121-dd2(P)_25_	0.563633
A30_DD2_13_06_2	0.120902		A51_dd1_14_06_0	0.562694
A36_dd3_13_06_0	0.120645		A65-dd7(D)_28_0	0.561259
A101-dd1(A)_06_	0.119957		A48_dd3_14_06_0	0.560754
A77-dd1(T)_29_0	0.119616		A16-dd1 (A)_24_	0.5602
A19-dd12(T)_24_	0.119506		A116_dd3_17_07_	0.559811
A16-dd1 (A)_24_	0.119456		A72-dd1(P)_29_0	0.557182
A113_dd1_17_07_	0.119197		A38_dd1_13_06_0	0.556275
A30_DD11_13_06_	0.11845		A19-dd15 (P)_24	0.555412
A51_dd1_14_06_0	0.118337		A38_dd3_13_06_0	0.55496
A76-dd2(T)_29_0	0.118099		A82-dd1(T)_29_0	0.554944
A65-dd6(T)_28_0	0.118039		A19-dd11 (A)_24	0.554903
A58-dd6(T)_15_0	0.117996		A76-dd2(T)_29_0	0.554764
A68-dd2(T)_28_0	0.11776		A68-dd1(T)_28_0	0.553969
A78_29_06_08 (5	0.117682		A65-dd6(T)_28_0	0.552925
A82-dd2(T)_29_0	0.11754		A38_dd4_13_06_0	0.552054
A65-dd3(T)_28_0	0.117035		A76-dd5(T)_29_0	0.551526
A58-dd10(A)_15_	0.117019		A116_dd2_17_07_	0.55124
A80-dd3(T)_29_0	0.116701		A19-dd4(P)_24_0	0.550811
A32_dd2_13_06_0	0.116456		A58-dd9(A)_15_0	0.549862
A81-dd1(T)_29_0	0.116314		A30_DD5__13_06_	0.54927
A79-dd1(T)_29_0	0.116239		A30_DD6_13_06_2	0.54879
A58-dd8(T)_15_0	0.116235		A119-dd1(T)_25_	0.547492
A65-dd9(T)_28_0	0.116104		A30_DD2_13_06_2	0.547428
A30_DD7_13_06_2	0.115743		A76-dd7(T)_29_0	0.545152
A81-dd2(T)_29_0	0.115251		A122-dd2(P)_25_	0.544701
A83-dd7(T)_29_0	0.114712		A84-dd2(T)_29_0	0.544246
A19-dd15 (P)_24	0.114563		A65-dd9(T)_28_0	0.544005
A70-dd3(P)_29_0	0.114339		A48_dd2_14_06_0	0.543301
A72-dd3(P)_29_0	0.114079		A19-dd3(T)_24_0	0.543212
A19-dd9(T)24_05	0.113917		A81-dd2(T)_29_0	0.542516
A52_dd1_14_06_0	0.113576		A81-dd1(T)_29_0	0.538056
A83-dd6(T)_29_0	0.112895		A19-dd9(T)24_05	0.537769
A38_dd1_13_06_0	0.112861		A76-dd1(T)_29_0	0.5376
A19-dd8(T)_24_0	0.112813		A76-dd6(T)_29_0	0.537436
A30_DD8__13_06_	0.112698		A12-dd1(A)_23_0	0.537403
A7-Dd1(L)_21_05	0.112685		A102-dd1(A)_13_	0.535798
A58-dd7(A)_15_0	0.112506		A30_DD3_13_06_2	0.535772
A72-dd1(P)_29_0	0.112343		A83-dd4(T)_29_0	0.535572
A101-dd3(A)_06_	0.112015		A18-dd1 (T)_24_	0.535331
A120-dd2(P)_25_	0.111656		A71-dd4(P)_29_0	0.535115
A34_dd1_13_06_0	0.110972		A65-dd4(T)_28_0	0.534975
A121-dd1(P)_25_	0.110172		A101-dd1(A)_06_	0.532626
A77-dd2(T)_29_0	0.110012		A19-dd6(T)24_05	0.532597
A71-dd4(P)_29_0	0.109975		A72-dd3(P)_29_0	0.532203
A65-dd4(T)_28_0	0.109975		A30_DD12_13_06_	0.531921
A71-dd1(P)_29_0	0.1097		A107-dd1(T)_13_	0.531891
A74-dd1(P)_29_0	0.1097		A81-dd3(T)_29_0	0.531545
A89-dd5(T)_01_0	0.109472		A30_DD11_13_06_	0.530419
A122-dd1(P)_25_	0.10909		A55_dd1_14_06_0	0.530072
A107-dd1(T)_13_	0.108929		A19-dd14 (T)_24	0.530013
A89-dd6(T)_01_0	0.10891		A83-dd7(T)_29_0	0.529661
A102-dd1(A)_13_	0.108712		A83-dd6(T)_29_0	0.529425
A68-dd4(T)_28_0	0.108492		A122-dd1(P)_25_	0.529384
A1-dd2(A)_12_04	0.108463		A16-dd2 (P)_24_	0.529313
A38_dd3_13_06_0	0.108367		A12-dd2(A)_ 23_	0.526431
A84-dd2(T)_29_0	0.108337		A31_dd2_13_06_0	0.525995
A65-dd5(T)_28_0	0.10772		A74-dd4(P)_29_0	0.524367
A74-dd2(P)_29_0	0.107337		A9-Dd1(T)_21_05	0.524128
A62-dd1(T)_22_0	0.10726		A108-dd1(D)_13_	0.523142
A36_dd1_13_06_0	0.107086		A74-dd2(P)_29_0	0.522941
A70-dd4(P)_29_0	0.106579		A79-dd2(T)_29_0	0.522729
A19-dd6(T)24_05	0.106323		A68-dd3(T)_28_0	0.522386
A30_DD12_13_06_	0.106318		A65-dd8(T)_28_0	0.521859
A122-dd3(P)_25_	0.106253		A120-dd2(P)_25_	0.521816
A58-dd5(A)_15_0	0.106156		A58-dd1(T)_15_0	0.521816
A76-dd7(T)_29_0	0.105913		A1-dd2(A)_12_04	0.521505
A89-dd9(T)_01_0	0.105855		A30_DD10__13_06	0.520276
A48_dd1_14_06_0	0.105656		A77-dd1(T)_29_0	0.519294
A101-dd2(A)_06_	0.105644		A76-dd3(T)_29_0	0.518999
A101-dd2(A)_06_	0.105644		A30_DD13_13_06_	0.518733
A58-dd3(T)_15_0	0.104121		A101-dd4(A)_06_	0.518185
A68-dd6(T)_28_0	0.103444		A65-dd5(T)_28_0	0.517923
A71-dd2(P)_29_0	0.103389		A80-dd3(T)_29_0	0.517799
A76-dd3(T)_29_0	0.103177		A74-dd3(P)_29_0	0.517388
A68-dd3(T)_28_0	0.10299		A71-dd3(P)_29_0	0.516514
A7-Dd2(A) _21_0	0.10295		A68-dd6(T)_28_0	0.516072
A82-dd3(T)_29_0	0.102005		A58-dd5(A)_15_0	0.514477
A82-dd1(T)_29_0	0.101833		A65-dd1(T)_28_0	0.514397
A30_DD5__13_06_	0.101796		A30_DD8__13_06_	0.513673
A76-dd1(T)_29_0	0.100809		A89-dd1(T)_01_0	0.513295
A71-dd5(P)_29_0	0.099504		A84-dd1(T)_29_0	0.512799
A18-dd1 (T)_24_	0.0994413		A7-Dd2(A) _21_0	0.512586
A19-dd5(T)_24_0	0.0994168		A65-dd3(T)_28_0	0.509931
A62-dd2(T)_22_0	0.0994147		A78_29_06_08 (5	0.508699
A76-dd4(T)_29_0	0.0983217		A34_dd1_13_06_0	0.507983
A83-dd2(T)_29_0	0.0982973		A101-dd2(A)_06_	0.507485
A68-dd5(T)_28_0	0.0981624		A101-dd2(A)_06_	0.507485
A79-dd2(T)_29_0	0.0974581		A72-dd4(P)_29_0	0.505551
A89-dd4(T)_01_0	0.097409		A13-dd1(P)_ 23_	0.505299
A76-dd5(T)_29_0	0.0973769		A58-dd7(A)_15_0	0.504953
A58-dd9(A)_15_0	0.0973769		A58-dd6(T)_15_0	0.503694
A83-dd5(T)_29_0	0.0972452		A113_dd1_17_07_	0.502811
A38_dd4_13_06_0	0.0970153		A115_dd1_17_07_	0.502569
A84-dd1(T)_29_0	0.0942201		A65-dd2(T)_28_0	0.501713
A16-dd2 (P)_24_	0.0934795		A83-dd2(T)_29_0	0.501513
A2-dd1(P)_12_04	0.0930433		A39_dd1_13_06_0	0.500141
A74-dd4(P)_29_0	0.0929466		A19-dd13(A)_24_	0.497978
A70-dd5(P)_29_0	0.0927357		A82-dd3(T)_29_0	0.495611
A30_DD6_13_06_2	0.0926214		A79-dd1(T)_29_0	0.494835
A19-dd10(T)_24_	0.0923176		A58-dd10(A)_15_	0.490311
A68-dd1(T)_28_0	0.0914893		A68-dd5(T)_28_0	0.489189
A83-dd4(T)_29_0	0.0909932		A70-dd3(P)_29_0	0.488861
A83-dd3(T)_29_0	0.0907539		A2-dd1(P)_12_04	0.487744
A89-dd1(T)_01_0	0.0903718		A70-dd5(P)_29_0	0.485621
A38_dd5_13_06_0	0.0903718		A83-dd3(T)_29_0	0.484909
A76-dd8(T)_29_0	0.0903717		A74-dd1(P)_29_0	0.47902
A70-dd6(P)_29_0	0.0899722		A65-dd2(T)_28_0	0.473878
A76-dd6(T)_29_0	0.0899512		A70-dd1(P)_29_0	0.468147
A58-dd2(T)_15_0	0.0876062		A122-dd3(P)_25_	0.467052
average	0.12735			0.558298
relative range, RR=(max-min)/max
RR	0.715537			0.389127
standard deviation SD
SD	0.0347448			0.04914
coefficient of variation, CV
CV	0.27283			0.0880176

## Sheet: microsat_dataset
Normalized singularity estimates in [0,1] interval.
Individuals are placed in decreasing order of the estimates separately for each IAM and SMMv models of SSR evolution and numeric and nominal phenotypesf
D. dahli									D. portschinskii
IAM		SMMv		Numerical		Nominal			IAM		SMMv		Numerical		Nominal
4_DD_3	0.668	4_DD_3	0.168	1_DD_5	0.33	1_DD_4	0.675		2_DP_1	0.849	6_DP_4	0.325	3_DP_1	0.369	2_DP_1	0.655
4_DD_1	0.492	1_DD_5	0.134	3_DD_11	0.252	2_DD_5	0.666		5_DP_1	0.827	4_DP_4	0.31	4_DP_1	0.311	5_DP_1	0.635
1_DD_9	0.484	3_DD_5	0.105	1_DD_11	0.232	5_DD_6	0.665		5_DP_2	0.804	5_DP_3	0.306	3_DP_4	0.286	6_DP_3	0.629
6_DD_2	0.419	6_DD_1	0.102	1_DD_3	0.221	6_DD_3	0.655		2_DP_3	0.803	2_DP_1	0.306	5_DP_4	0.265	3_DP_3	0.629
6_DD_1	0.416	1_DD_9	0.102	1_DD_10	0.219	1_DD_11	0.653		2_DP_2	0.798	6_DP_3	0.272	1_DP_2	0.249	2_DP_2	0.609
2_DD_5	0.401	2_DD_3	0.096	4_DD_2	0.207	1_DD_13	0.646		6_DP_4	0.792	5_DP_1	0.27	3_DP_3	0.249	5_DP_4	0.606
2_DD_3	0.398	2_DD_5	0.096	1_DD_4	0.203	2_DD_6	0.63		1_DP_1	0.788	2_DP_3	0.268	4_DP_3	0.248	1_DP_2	0.596
5_DD_5	0.369	5_DD_9	0.09	3_DD_12	0.202	3_DD_6	0.619		6_DP_3	0.77	6_DP_1	0.263	3_DP_2	0.238	5_DP_7	0.593
2_DD_7	0.367	4_DD_4	0.087	5_DD_4	0.188	6_DD_1	0.617		3_DP_5	0.768	3_DP_2	0.262	2_DP_2	0.234	2_DP_4	0.588
6_DD_4	0.34	2_DD_6	0.078	2_DD_1	0.179	4_DD_3	0.613		6_DP_2	0.768	2_DP_4	0.244	2_DP_1	0.233	4_DP_2	0.573
6_DD_5	0.34	5_DD_5	0.077	2_DD_2	0.177	4_DD_2	0.611		6_DP_1	0.764	5_DP_2	0.244	4_DP_2	0.225	6_DP_2	0.572
1_DD_13	0.316	4_DD_1	0.074	4_DD_4	0.173	1_DD_9	0.602		5_DP_3	0.764	1_DP_1	0.239	5_DP_5	0.225	5_DP_5	0.571
5_DD_9	0.291	6_DD_4	0.059	4_DD_5	0.168	1_DD_3	0.6		1_DP_2	0.756	6_DP_2	0.236	3_DP_6	0.217	5_DP_6	0.564
3_DD_9	0.265	6_DD_5	0.059	1_DD_6	0.154	2_DD_2	0.595		4_DP_4	0.738	3_DP_5	0.234	2_DP_4	0.214	3_DP_2	0.552
6_DD_3	0.259	2_DD_8	0.058	5_DD_1	0.154	1_DD_12	0.593		5_DP_4	0.722	1_DP_2	0.227	5_DP_6	0.211	6_DP_4	0.541
3_DD_4	0.231	1_DD_8	0.058	1_DD_9	0.15	1_DD_7	0.587		3_DP_2	0.712	2_DP_2	0.226	6_DP_4	0.207	4_DP_3	0.54
3_DD_11	0.231	2_DD_4	0.058	4_DD_3	0.15	3_DD_3	0.586		3_DP_6	0.711	5_DP_4	0.225	3_DP_5	0.205	1_DP_1	0.538
2_DD_6	0.227	5_DD_4	0.058	6_DD_2	0.147	5_DD_4	0.585		2_DP_4	0.707	3_DP_6	0.221	5_DP_3	0.205	5_DP_2	0.524
2_DD_2	0.217	3_DD_12	0.058	2_DD_6	0.147	4_DD_4	0.584		4_DP_1	0.704	4_DP_2	0.215	1_DP_1	0.202	5_DP_3	0.522
3_DD_3	0.217	3_DD_7	0.058	3_DD_8	0.146	2_DD_8	0.579		4_DP_2	0.695	5_DP_7	0.212	6_DP_3	0.199	4_DP_4	0.517
3_DD_13	0.217	4_DD_2	0.057	5_DD_8	0.145	5_DD_7	0.578		5_DP_6	0.681	3_DP_4	0.201	6_DP_2	0.196	4_DP_1	0.509
4_DD_4	0.215	6_DD_2	0.054	3_DD_10	0.144	1_DD_10	0.573		5_DP_5	0.678	5_DP_6	0.2	5_DP_7	0.195	6_DP_1	0.494
2_DD_1	0.21	6_DD_3	0.052	1_DD_7	0.142	1_DD_5	0.57		3_DP_3	0.678	4_DP_3	0.2	5_DP_2	0.193	3_DP_6	0.488
5_DD_7	0.21	2_DD_7	0.047	5_DD_3	0.142	2_DD_7	0.569		5_DP_7	0.655	5_DP_5	0.197	5_DP_1	0.188	3_DP_1	0.484
1_DD_12	0.209	3_DD_13	0.044	6_DD_4	0.138	3_DD_4	0.555		4_DP_3	0.648	4_DP_1	0.194	6_DP_1	0.185	3_DP_4	0.481
2_DD_4	0.203	2_DD_1	0.043	4_DD_1	0.136	4_DD_6	0.549		3_DP_1	0.64	3_DP_1	0.192	4_DP_4	0.179	2_DP_3	0.448
5_DD_4	0.203	5_DD_7	0.043	5_DD_9	0.135	4_DD_1	0.549		3_DP_4	0.598	3_DP_3	0.18	2_DP_3	0.162	3_DP_5	0.445
3_DD_6	0.184	5_DD_6	0.041	6_DD_1	0.134	4_DD_5	0.548		average	0.734		0.239593		0.225556		0.551963
3_DD_8	0.184	2_DD_2	0.041	5_DD_7	0.134	6_DD_2	0.548		relative range, RR=(max-min)/max
3_DD_10	0.184	3_DD_11	0.041	4_DD_6	0.134	3_DD_11	0.548		RR	0.296		0.446		0.561		0.321
4_DD_2	0.183	3_DD_9	0.041	3_DD_3	0.134	6_DD_4	0.547		standard deviation SD
2_DD_8	0.173	3_DD_1	0.036	6_DD_5	0.132	3_DD_8	0.546		SD	0.0615166		0.0392469		0.0430197		0.0565649
5_DD_6	0.167	3_DD_10	0.036	3_DD_1	0.132	5_DD_5	0.543		coefficient of variation, CV
1_DD_1	0.166	1_DD_1	0.036	2_DD_5	0.129	5_DD_1	0.543		CV	0.0838101		0.163807		0.190728		0.10248
1_DD_6	0.166	1_DD_2	0.036	2_DD_7	0.127	5_DD_9	0.543
1_DD_7	0.166	1_DD_3	0.036	3_DD_9	0.127	1_DD_8	0.541
1_DD_11	0.166	1_DD_7	0.036	1_DD_8	0.127	3_DD_1	0.541
3_DD_5	0.164	3_DD_2	0.033	3_DD_7	0.125	5_DD_2	0.539
4_DD_5	0.159	3_DD_4	0.033	2_DD_3	0.124	3_DD_13	0.538
3_DD_1	0.154	3_DD_6	0.033	1_DD_2	0.124	3_DD_12	0.535
3_DD_2	0.154	4_DD_5	0.031	1_DD_13	0.121	5_DD_8	0.534
1_DD_2	0.112	1_DD_10	0.027	1_DD_12	0.12	3_DD_2	0.534
1_DD_3	0.112	1_DD_11	0.027	5_DD_2	0.118	3_DD_7	0.527
1_DD_4	0.112	1_DD_12	0.027	3_DD_2	0.118	1_DD_2	0.525
1_DD_5	0.112	1_DD_13	0.027	6_DD_3	0.118	1_DD_6	0.525
1_DD_8	0.112	1_DD_4	0.027	3_DD_5	0.117	2_DD_3	0.521
1_DD_10	0.112	1_DD_6	0.027	5_DD_6	0.115	2_DD_4	0.514
3_DD_7	0.112	3_DD_3	0.027	2_DD_8	0.114	1_DD_1	0.512
3_DD_12	0.112	3_DD_8	0.027	2_DD_4	0.112	6_DD_5	0.512
4_DD_6	0.112	4_DD_6	0.027	3_DD_13	0.112	3_DD_5	0.509
5_DD_3	0.112	5_DD_3	0.027	3_DD_4	0.11	3_DD_10	0.506
5_DD_1	0.04	5_DD_1	0.005	1_DD_1	0.109	2_DD_1	0.499
5_DD_2	0.04	5_DD_2	0.005	3_DD_6	0.106	3_DD_9	0.487
5_DD_8	0.04	5_DD_8	0.005	5_DD_5	0.096	5_DD_3	0.462
average	0.222685		0.052037		0.149074		0.565389
relative range, RR=(max-min)/max
RR	0.94		0.97		0.709		0.316
standard deviation SD
SD	0.123937		0.031426		0.0425688		0.0484686
coefficient of variation, CV
CV	0.556557		0.603915		0.285555		0.085726
